# Supplementary material for: Chemical profiling of Sanjin tablets and exploration of their effective substances and mechanism in the treatment of urinary tract infections
Source: Front Chem. 2023 Jun 20;11:1179956. doi: 10.3389/fchem.2023.1179956 (PMC10318440; doi:10.3389/fchem.2023.1179956)
Supplement: Supplementary file 1 [file Table2.xlsx]

## Sheet: Sheet 1
Table S2 Target sets involved in UTIs treatment with SJT
Targets of compounds of SJT identified by MS (A)		Targets of compounds in SJT database (B)		Targets of Urinary tract infections in Genecards (C)		Targets of Urinary tract infections in DisGeNET (D)		Common Targets of A, C and D
APEX1		APEX1		STAT3		SFTPA1		APEX1
MAOA		NFKB1		STAT1		RTN3		MAOA
TOP2A		KDM1A		IL6		LCN2		CTSD
CTSD		TRIM24		IL10		SLC5A2		NR1I2
KLF5		CNR2		IFNG		IL6		NFKB1
NR1I2		CLK4		TP53		POLDIP2		RPS6KA3
DUSP3		ADORA1		TNF		CABIN1		TTR
THRA		SCN2A		GATA2		TLR5		MIF
NFKB1		NR3C2		IFNGR1		TLR4		ACHE
RPS6KA3		GPR6		EBF3		CUL9		CYP19A1
SLC6A5		TLR4		TGFB1		UMOD		CYP1B1
TRIM24		CTSD		HNF1B		VUR		ABCG2
TTR		KLF5		CXCR4		IL24		SRC
MIF		GRIA2		KRAS		AHSA1		HSD17B10
FFAR4		NR1I2		ALB		CD36		KDR
PSMB1		SCN3A		DSTYK		VDR		XDH
GPBAR1		PIK3R1		PAX2		PTK2B		IGF1R
GPR6		HSP90AB1		HPSE2		LYPD4		MET
CSNK2B		NTRK3		TLR2		TRPV1		FLT3
NMUR2		AKR1C3		PBX1		TGFB1		ALOX5
ADRA2A		TOP2A		FGFR3		PSAT1		AXL
ADRA2C		CNR1		TLR4		NLRC4		ERN1
ACHE		CHUK		CXCL8		LTA		AVPR2
AKR1B1		DUSP3		BNC2		TLR9		F2
CYP19A1		GRIN1		CD4		CCL2		CA2
CYP1B1		HSP90AA1		B2M		COX2		PIK3R1
PIM1		DPP9		MYD88		ALB		ADORA2A
ABCG2		MAPK1		CCL2		EFEMP1		DAPK1
SRC		ADAM10		IL1B		SFXN1		GSK3B
HSD17B10		PTPN1		HLA-B		MBL3P		PTK2
NPSR1		SOAT1		NRIP1		DEFB4A		MMP3
POLB		CYP3A4		HLA-DRB1		NR3C2		ABCC1
KDR		NPC1		UMOD		ALS3		PLK1
XDH		IDO1		CRP		CXCR1		CDK1
IGF1R		FPR2		TBX18		CCR2		MMP2
YES1		PDE3A		CD8A		IL1B		CA9
MET		CA12		STAT2		SELPLG		ALK
FLT3		CA2		PIK3CA		VEGFA		AKT1
RECQL		CA7		EGFR		TSPO		ABCB1
IP6K2		ACHE		TERT		CYLD		CA5A
ALOX5		RPS6KA3		MIR21		HEXA		AKR1A1
ALOX15		TTR		MBL2		ICAM1		GPR35
AURKB		SLC6A5		NAGLU		NHS		MAPT
AXL		THRA		RB1		HSPD1		MYLK
CLK4		FFAR4		CFTR		MBL2		SYK
ERN1		ESR2		IRF3		LARS1		PIK3CG
GLRA1		ADK		MAGT1		PRF1		ESR2
GLO1		PIK3CA		CCR5		PCYT1B		ARG1
AAK1		VDR		HRAS		IL10		ALPL
NOX4		HIF1A		FRAS1		CSF1R		NFE2L2
AVPR2		PIK3CD		CDKN2A		DEFB4B		GBA
EGFR		NFE2L2		ELANE		NPHS1		CHRM2
F2		HDAC2		RAG1		GLI2		CYP3A4
CA2		PSMB1		HLA-DQB1		ELANE		TYR
DRD4		S1PR2		CTLA4		MPO		AHR
ADORA1		CES1		CCL5		ACSS2		HSP90AA1
CA7		S1PR3		AKT1		DERL2		SLC2A1
MPO		GGPS1		DOCK8		POU3F1		SMN1
PIK3R1		ERAP2		LRRC56		SFTPA2		CDK4
ADORA2A		CA3		ACE		PTPRVP		CDK2
DAPK1		PTGS2		TLR3		AFA1		HPGD
PYGL		S1PR5		ACTG1		MYD88		PTPN11
CA1		ANPEP		IL4		CCL18		SERPINE1
GSK3B		FPR1		PTBP1		MAPK1		C5AR1
PTK2		PTGS1		ROBO2		OXA1L		APP
HSD17B2		ADORA3		BRAF		DPP4		PDGFRA
MMP13		P2RY12		IL6ST		NLRP3		NPC1
MMP3		PRKCD		CTNNB1		CXCL12		ANPEP
CA3		PRKCA		BRCA2		PACC1		LMNA
ABCC1		RXFP1		CD209		CAMP		RET
PLK1		SCN4A		TBK1		CRP		DRD2
CA6		SERPINE1		PTEN		COPD		GLS
CDK1		AKR1B1		RET		GPR182		CACNA1B
MMP9		AKR1B10		MLH1		CORO7		CHUK
CA12		MAOA		APC		MPL		CNR1
MMP2		CHRM5		ROBO1		INSRR		HDAC2
PKN1		CHRM4		CHRM3		MARCHF10		PRKCD
CA14		CHRM3		LRIG2		POMC		TERT
CA9		CHRM1		ADA		EMP1		TOP1
CSNK2A1		GBA		CHRNA3		FCGR3A		PIK3CD
ALOX12		CHRM2		SMAD4		NT5C2		HSD11B2
CA4		RORB		ICAM1		GNLY		IDO1
NEK2		CAPN1		VEGFA		SLPI		CAPN1
CXCR1		GRK5		IL2		BCL2		CTSB
CAMK2B		MAP3K14		TLR5		IL5		TOP2A
ALK		CACNA1B		DNASE1		RAPGEF5		EGFR
AKT1		GPR17		LTBP4		REN		MPO
ABCB1		DPP8		MIR143		MFT2		MMP9
NEK6		GABRA1		ATM		CXCR2		CXCR1
PLA2G1B		CHRNB4		APRT		PLAU		INSR
CA5A		MAOB		SDHB		TNF		PTGS1
BACE1		GPR35		BRCA1		LARS2		CHRM3
NUAK1		PIK3CB		SERPINA1		HSPA1B		HIF1A
AKR1C2		PLAU		INS		RRH		DPP4
AKR1C1		OPRM1		LCN2		CXCL8		PTGS2
AKR1C3		CDK1		NPHP1		TAZ		MAPK1
AKR1C4		ACACA		ERBB2		AIMP2		TLR4
CA13		HDAC1		CLEC7A		UPK1B		CXCR4
AKR1A1		XDH		CXCL12		HIF1A		MMP1
GPR35		NQO2		CDH1		NOS2		ESR1
MAPT		HDAC8		PGM3		SCT		PTK2B
KDM4E		PIN1		TBX1		HLA-DRB1		NR3C2
INSR		GLRA1		CIITA		SLC9A6		STAT3
MYLK		MIF		MPO		RBM45		SLC22A12
SYK		STAT3		TP63		AMBP		ERBB2
PIK3CG		OPRK1		CD40LG		PLEKHB1		CCND1
PTPRS		CXCR4		CASP8		SPESP1		PDGFRB
ESR2		FLT3		BTK		SUMF2		FLT4
MPG		ABCB1		HLA-A		SERPINB2		CCNA2
SLC22A12		C5AR1		SLIT2		IL9		TEK
CDK5R1 CDK5		CCNE1		FCGR2A		HAMP		AURKA
CCNB3 CDK1 CCNB1 CCNB2		CLK1		CD79A		IREB2		BRAF
ARG1		BCHE		LACTB		CTBS		EPHB4
ALPL		MC4R		FOXP3		ITGAM		HSPA1A
KDM1A		MCHR1		FCGR3A		MMP9		LYN
EGLN1		NT5E		MIR221		SPI1		SMAD3
PRKCZ		AR		MSH2		DNAH5		SLC5A1
CHRM5		CYP1B1		CCL3		KLK3		VEGFA
PTGS1		DPP4		CCND1		CD226		SLC5A2
NFE2L2		THPO		RAG2		MIR145
CHRM3		HSD17B1		EP300		LBR
CHRM4		CSNK2A1		IL6R		TCF21
CHRM1		CYP19A1		MUC1		PFKFB3
GBA		CDK2		CXCR1		MMP12
CHRM2		MAPKAPK2		HFE		IL18
RORB		CAMKK2		PTGS2		DAPK3
CYP3A4		HPGD		NBN		RNF19A
AKR1B10		PDGFRA		KIT		VIM2P
DPP9		PTPN2		LIFR		CP
HIF1A		DHODH		HLA-C		MMP7
CHRNB4		F2		MAPK1		TOP2A
DPP8		KCNH2		NCF1		ADM
CISD1		TOP1		NFKB1		BAG1
TYR		TEC		IL12RB1		IL1A
HSD17B1		EGLN1		PKHD1		CHRM3
AHR		CD38		RPGR		SELE
ESRRA		NOS2		CYBB		CD248
DPP4		CLK2		IL2RA		HAVCR1
RPS6KA1		NOS3		IL17A		GRAP2
ALPI		EPHX1		NFIA		SOD1
PTGS2		SIRT2		UPK3A		STAT3
F13A1		TMPRSS6		PKD1		PTGS2
NQO2		AURKB		PIK3R1		TNMD
GRIA2		CSNK2B		PNP		CCL5
NTRK3		TDP1		XIAP		KCNMA1
HSP90AA1		HTR2C		PIK3CD		SAFB
SLC2A1		PSMB2		TGFBR2		CD46
SMN1		HDAC10		MSH6		ZGPAT
MAPK1		ALOX5		CREBBP		PTGS1
PGF		GPBAR1		IFIH1		CD44
VEGFA		MAP3K5		TYK2		COX1
OPRD1		LTA4H		HOXA13		PROS1
GRIN1		CYSLTR2		WT1		ST11
HTR2C		GLS		FAS		MYMX
MDM4		CDK5		CR2		PKD1
PSMB2		POLB		SLC3A1		AZU1
PIN1		HSD17B10		PTPRC		ACCS
ERBB2		MDM4		CFI		PTX3
CCND1		NTSR2		SRGAP1		LY96
PDGFRB		S1PR4		GUSB		DHFR
FLT4		TP53		BMP4		CRK
CDK4		TERT		IL1RN		MAPK14
CDK2		CA4		ABCB1		F5
CCNA1		MMP12		FGFR2		ATG16L1
CCNA2		QRFPR		CPT2		SFTPD
PLK4		TFPI		CCL11		NPEPPS
TEK		ADRA2B		ERCC2		TLR2
AURKA		OPRD1		IKBKG		FIM1
MAP3K8		ESR1		RFXANK		RARB
BRAF		SLC6A3		ACTG2		ACE
EPHB4		TSHR		MECP2		AR
HSPA1A		PRCP		IL7R		CXCL10
SQLE		FCGRT		SLC7A9		CCL20
FGR		DPP7		CCR6		GLP1R
LYN		ALPL		IL13		IL22
TDP1		PRKCZ		GDF6		GZMB
POLH		HSD11B1		TSC1		YME1L1
POLI		APP		IL17RA		PCBD1
HPGD		SLC2A1		AGXT		HM13
SMAD3		L3MBTL1		SLC11A1		TLE1
GALNT2		GLO1		VDR		RNASE7
ELAVL3		IP6K2		TAP2		PLAG1
PTPN11		PIM1		HMOX1		IL17A
TLR4		RECQL		IL5		CXCR4
SERPINE1		GSK3B		JAK3		IL1RN
C5AR1		PTPN11		ELN		DNAI1
PDE3A		ERN1		HOGA1		IMMP1L
CAMKK2		RELA		MYOCD		HSPA14
CXCR4		RORC		NPM1		SAT1
PTGER1		BRD4		PMS2		PLA2G15
APP		METAP2		RFXAP		SCNN1G
PDGFRA		PRMT1		IL18		IGF2BP1
FCGRT		TACR1		RFX5		INSR
NPC1		PDE7A		GATA3		VIM
ANPEP		FKBP1A		REN		ESR1
MMP1		HSD11B2		EGF		EGFR
PTPN1		UGT2B7		ZNF341		UTS2R
CA5B		DUT		CD81		TREM1
TSHR		CDK4		TNXB		SERPINF2
FUT7		AHCY		ITGB2		MMP1
LMNA		ADORA2B		MMP9		MICA
HDAC5		GSTP1		PKD2		PUJO
GRK5		DAO		IL2RB		IGHG3
AOC3		RAB9A		HAVCR1		FCGR2A
GRM5		HDAC9		TRAP1		DEFA1A3
RET		HDAC7		PDGFRA		MTCO2P12
ESR1		ALDH1A1		RAD51		CHI3L1
DRD2		ABCC1		TAP1		RNASE1
SLC5A4		HDAC3		IL17F		MEFV
SLC5A2		CBX4		PTBP2		SLC14A2
SLC5A1		TLR8		XDH		RECK
SLC28A3		DRD2		CYBA		PFKM
QRFPR		GAA		IL7		IRF3
PTK2B		AHR		IFNA1		MAP1LC3B
SCN3A		HDAC5		KLK3		DNAAF3
GLS		TAOK3		SDHA		MUC7
NR3C2		TAOK1		NOD2		HMX1
CACNA1B		ADRB1		SCNN1A		PECAM1
SCN2A		RPS6KA1		RANBP2		CD55
CNR2		AAK1		MIR17
HSP90AB1		ALPI		HLA-DQA1
CHUK		SMN1		MIR34A
CNR1		CPT1B		MIR146A
ACACA		ITGB3		IRAK4
HDAC2		NOX1		GSTM1
ADAM10		DHFR		CX3CR1
FAAH		LMNA		PLG
PRKCD		F13A1		OFD1
TFPI		CISD1		PRKCD
TERT		HSD17B2		CALCA
STAT3		YES1		SPP1
PTPN2		SHBG		SDHD
CDK5		LDHB		FREM2
S1PR3		TBK1		SAMD9
CES1		TNF		TSC2
GGPS1		MAPT		MIR155
MAP3K5		IMPDH2		C3
FPR1		ALOX15		IL4R
FPR2		CA9		CXCL10
P2RY12		CA14		ACE2
TOP1		KIF11		SLC9A3
S1PR5		CTSL		FOXC1
S1PR2		CFTR		SERPINE1
PIK3CD		MMP1		SOD1
HSD11B2		AKT2		WAS
IDO1		TDO2		ZMYM2
RAB9A		APH1A		MIF
CAPN1		HPRT1		AGTR1
RXFP1		MTOR		POLG
PIK3CB		PRKCB		MYC
SCN4A		STING1		NEU1
CTSB		DCUN1D1		MMP1
GLUT		SLC40A1		LEP
PHD		PDE5A		DNMT3B
		PTGER1		MSN
		FUT7		BCL2
		KDM4E		IFNAR2
		GALNT2		NOS2
		ROCK1		NCF2
		OR51E2		NFKB2
		FABP5		LIG4
		FABP4		APOE
		GPR84		COMT
		FFAR1		TRAF3
		CCR1		FN1
		PIK3CG		IL2RG
		PROC		TRIO
		CTSK		BMPR1A
		HTR7		GLB1
		PTK2B		FOXN1
		MARK3		DCLRE1C
		THRB		IRF8
		IDH1		CFH
		PPARA		SLC26A1
		PTPN7		F2
		SCD		TLR1
		CA1		MET
		NAPRT		AMBP
		PSMB5		DEFB4A
		BCL2		SCNN1G
		RAD52		CLDN16
		DYRK1A		AQP2
		PGAM1		NFKBIA
		DNMT1		GPT
		STAT1		NPHS1
		BACE1		HBB
		ELAVL3		TNFRSF1A
		SLC6A4		COL4A1
		HDAC11		IDUA
		CHEK1		HLA-DPB1
		CTSB		CD19
		F3		FANCM
		CDC25B		STX1A
		SPHK1		ISL1
		GRM5		GRHPR
		RET		TICAM1
		PRSS1		PRPS1
		CDC25C		IGKC
		SLC9A1		SLPI
		PRMT5		ZAP70
		MMP8		SYK
		F7		PPARG
		NOX4		TNFRSF13B
		ADRA2C		MEFV
		CDK5R1 CDK5		GDNF
		CCNB3 CDK1 CCNB1 CCNB2		MDM2
		CDK6		TLR7
		ADORA2A		FGFR1
		SYK		SCNN1B
		ABCG2		ACTA1
		TNKS2		SDHC
		TNKS		FGF8
		PARP1		BAX
		CD81		NRAS
		SAE1 UBA2		TERC
		IL2		CASP3
		NPC1L1		PDCD1
		NR1H3		TTR
		FYN		MYH11
		MMP9		MUC5AC
		MMP2		NLRP3
		ARG1		RAC2
		PTPRS		MIR127
		PTPRF		CSF2
		ACP1		MIR29A
		PLA2G1B		BLM
		INSR		IL12B
		MYLK		EPCAM
		AVPR2		FBLN5
		IGF1R		CD274
		EGFR		SMARCB1
		DRD4		CSF3
		MPO		PTPN22
		DAPK1		CDKN1A
		PYGL		HIF1A
		SRC		IKBKB
		PTK2		CD40
		KDR		PRF1
		MMP13		TFRC
		MMP3		NF1
		PLK1		FANCD2
		CA6		IL1A
		PKN1		MIR106B
		ALOX12		GBA
		MET		PSAP
		NEK2		PRTN3
		CXCR1		SGSH
		CAMK2B		KRT7
		ALK		NFE2L2
		AKT1		SLC13A3
		NEK6		PRNP
		CA5A		SELE
		AXL		RAC1
		NUAK1		CHEK2
		AKR1C2		ALDH18A1
		AKR1C1		EIF2AK2
		AKR1C4		SOX17
		CA13		KRT20
		AKR1A1		MSH3
		PDE4D		GSTP1
		SAE1		MCIDAS
		CHRNA7		MIR223
		TYR		ABCC2
		ESRRA		CD55
		CBR1		TF
		PDE4B		GATA1
		LCK		EDNRA
		SLC6A2		FGF10
		CYP1A2		PML
		CYP2C9		WFS1
		CYP2C19		CXCR2
		CA5B		DEFB1
		FABP3		CARD9
		PPARD		BRIP1
		FABP2		SLC17A5
		PPARG		PRKAR1A
		MAP2K1		IFNB1
		MAPK14		BDNF
		PGD		MKI67
		MMP14		CD46
		SQLE		MEN1
		FAAH		CAMP
		FABP1		AGTR2
		AOC3		AR
		ABL1		MIR145
		KCNA5		ERCC4
		KEAP1		C4A
		PLA2G2A		GNAS
		BRDT		EYA1
		DRD1		PTPN11
		F10		SERPINA3
		AMY1A		ISG15
		MMP7		CD27
		SLC5A1		FLNA
		IMPDH1		HLA-DPA1
		SLC5A4		KIR3DL1
		SLC5A2		SMARCA4
		IGFBP3		BICC1
		ASNS		LAMC2
		NADK		OCLN
		SLC28A2		TAC1
		ADAM17		GANAB
		MGMT		H2AC18
		YARS		SQSTM1
		LGALS3		HP
		LGALS9		IRF1
		PNP		FANCI
		TNNC1 TNNT2 TNNI3		LTF
		VEGFA		MIR200B
		FGF1		NOTCH2
		FGF2		IFNA2
		HPSE		GSTT1
		HK2		MAN2B1
		HK1		HNRNPA1
		FUCA1		GATA6
		ADA		MIR93
		SLC28A3		CAV1
		SSTR5		PLP1
		SSTR2		HGSNAT
		SSTR4		CYP3A4
		SSTR1		FOXJ1
		SSTR3		ERBB3
		HRAS		RNASE3
		TYMP		GREB1L
		CCND1 CDK4		DNAH5
		PDGFRB		FASLG
		FLT4		TRPS1
		CDK2 CCNA1 CCNA2		MIR141
		PLK4		CD36
		TEK		FAT4
		AURKA		PECAM1
		MAP3K8		SYP
		BRAF		AICDA
		EPHB4		DNAH9
		HSPA1A		ARSB
		FGR		GGT1
		LYN		DDX58
		GSR		DNAH8
		ERBB2		LTBP1
		SLC22A12		CDKN1B
		SLC29A1		XRCC2
		HSPA8		FANCA
		HSPA5		PLEC
		UPP1		SRC
		GAPDH		CCDC40
		JAK2		ACTC1
		HTR2B		DNAAF1
		SLC5A11		IRF9
		GCK		MIR122
		SCN9A		SALL1
		VCP		IDS
		SLC37A4		HSPD1
		PSEN2 PSENEN NCSTN APH1A PSEN1 APH1B		IFNL3
		CETP		IKZF1
		HTT		LAMA3
		HDAC6		FAN1
		GCGR		GALC
		WEE1		ERCC6
		RAF1		CASR
		CHRNA4 CHRNB2		RYR1
		PRKCG		LBP
		ADRA2A		TREM1
		COMT		CYP1A1
		CXCR2		IL17RC
		MTNR1A		GALNS
		MME		CP
		TGFBR1		CARMIL2
		MTNR1B		SHH
		ADRA1A		DNAH11
		DYRK1B		SCGB1A1
		PIM2		RELA
		ROCK2		CHD7
		ALPG		CCDC39
		QDPR		LAMB3
		PLAA		MIR126
		LNPEP		WASHC5
		DRD5		PREPL
		TBXA2R		RSPH1
		ADRA1D		TOM1
		ADRA1B		ARID1A
		FCER2		IDH1
		PIM3		NKX2-5
		KIT		FANCC
		JAK3		FANCB
		GRM1		VHL
		TRPV1		FANCL
		MAP4K2		MRE11
		RPS6KA2		IGF1
		DRD3		SMPD1
		SIGMAR1		KRT19
		NMUR2		FANCF
		ST3GAL3		MIR27A
		FUT4		SPG11
		KLK1		EFEMP2
		KLK2		IL23R
		PTP4A3		IGF2
		ELANE		KAT5
		FNTA FNTB		MIR10B
		MCL1		ATXN2
		FTO		DNAI1
		LIMK1		ODAD2
		FASN		MT-CO1
		CRHR1		G6PD
		TBXAS1		ITGA6
		MGAM		VCP
		ESRRB		ITGB4
		LDHA		APOBEC3G
		PTAFR		NCF4
		SOAT2		DNAAF11
		MAPK9		AGT
		PDK1		SLC4A1
		BMP1		IGHE
		MAP3K12		CLPB
		PLA2G7		SOX11
		EIF2AK3		TLR9
		PRKDC		IL21R
		HCK		SIX1
		PI4KB		RAD51C
		CCKAR		CEP290
		CCKBR		HAX1
		P2RX3		DNAL1
		MPI		IGHM
		FBP1		ATL1
		CASP1		IFNGR2
		GRK6		SLC2A1
				LHX1
				CEACAM6
				S100A8
				MIR144
				LMNB1
				HYDIN
				MTOR
				CD44
				GFI1
				MS4A1
				SST
				NAT2
				ALMS1
				EPG5
				DPYD
				IGHG2
				CEACAM3
				ODAD4
				TRAF3IP2
				CCNO
				NR3C1
				ACVRL1
				PRKAR1B
				ENG
				MT-ND1
				IL10RA
				DRC1
				CDC42
				POLR1C
				DNAAF2
				IL12A
				PALB2
				ODAD1
				SLC35C1
				IL1R1
				FANCG
				PDGFRB
				ZEB2
				ZMYND10
				PMS1
				DNAAF5
				NOS3
				SMARCA2
				CCDC65
				MMP2
				PEPD
				IFT140
				MIR140
				RSPH3
				LMOD1
				TPP2
				GAS8
				STK11
				SPAST
				CTBP1
				ALG12
				PTX3
				STAT5B
				WIPF1
				HPRT1
				STAT4
				FMR1
				BCR
				MIR15A
				NME8
				MIR222
				JUN
				MYLK
				NEK10
				TBP
				RSPH4A
				EDNRB
				USB1
				CDKN1C
				CD14
				ADA2
				BMP7
				FADD
				STK36
				HSP90AA1
				ITGB1
				DNAI2
				NCAM1
				SPAG1
				CLEC4M
				CCDC103
				JAK2
				TNFRSF13C
				MAPT
				RTEL1
				MIR192
				THBD
				SMAD3
				COL4A5
				SFPQ
				TET2
				CISD2
				ACTB
				EIF4H
				ARID1B
				SOX9
				EDN1
				TRPV4
				ALG9
				GLI2
				TTC12
				ITGB3
				SLX4
				PRKDC
				SBDS
				DNAAF4
				LYST
				BAZ1B
				GAA
				DNAAF6
				IL15
				IVNS1ABP
				TINF2
				RSPH9
				IDO1
				BIRC5
				TMEM231
				ASXL1
				NOTCH1
				TP73
				JAG1
				WRAP53
				MLXIPL
				MIR195
				SOX4
				NKX2-1
				HLA-G
				ATP7A
				NGF
				ODAD3
				MED12
				ICOSLG
				FANCE
				MLH3
				PLAU
				STING1
				ABCD1
				RPL11
				PLCG2
				FCN3
				SREBF1
				CD247
				PIK3C2A
				CD80
				CYBC1
				SLC46A1
				RPL5
				GAS2L2
				TCIRG1
				CDKN2B
				CR1
				MTHFR
				HYOU1
				KANSL1
				DNAAF3
				KRT5
				MAP2K1
				CD79B
				KCNN4
				KMT2D
				CORO1A
				SRP54
				TAPBP
				HMGB1
				TCF3
				CYP2C19
				DNAJB11
				MIR150
				NUMA1
				VIM
				CFD
				HSPA5
				CCL4
				NTRK1
				DNMT1
				ATRX
				KRT18
				UBE2T
				GSN
				VPS33A
				CRKL
				HNF4A
				CLCN6
				PTCH1
				CDK4
				LRBA
				MIR204
				PAX6
				SLC5A2
				FREM1
				C5
				DKC1
				MIR210
				CST3
				IL21
				GAST
				VPS37D
				TNFSF12
				JAK1
				DYRK1A
				NSD2
				COL4A3
				KAT6B
				MASP2
				MPEG1
				MC2R
				NSD1
				LRRK2
				RFWD3
				LCK
				MIR22
				APOL1
				RFC2
				KCNJ11
				MIR214
				ICOS
				GSTM3
				IGF2R
				CHAT
				MAPK14
				RBP4
				HNF1A
				COL1A1
				TNFSF10
				MIR181A1
				GJB2
				LTA
				CASP1
				LIMK1
				IL10RB
				MIR20A
				CCR1
				GCLC
				TXNRD2
				MALT1
				GTF2I
				GATA4
				EPO
				SETD2
				SOCS1
				ITGA3
				NOS1
				S100B
				MIR25
				FOXP1
				CTPS1
				ITGA8
				PDX1
				UNG
				ALDH2
				MAP3K7
				POLR3A
				KLRK1
				SLC37A4
				MIR148A
				SFTPA2
				BST2
				BLNK
				MNX1
				TREX1
				STAR
				IRF5
				VANGL1
				CC2D2A
				CFP
				CHGA
				MAD2L2
				H19
				PSMB8
				TSHZ3
				HIRA
				ESR1
				FUZ
				UPK1A
				FOXC2
				BTD
				AFP
				GTF2IRD2
				NPC1
				MIR125A
				XRCC1
				ADAM17
				ERBB4
				ADRB2
				ADCY10
				CSF3R
				SLC25A1
				BCL10
				DBH
				ERCC1
				DSG1
				MUTYH
				SNCA
				STAT6
				HBEGF
				DCC
				RPS19
				ABCC8
				DNAJC21
				TYMP
				PARP1
				SLC6A19
				ADH1C
				NELFA
				POLE
				DNMT3A
				MT-CYB
				MIR203A
				VCAM1
				CCR2
				LMNA
				LAMA2
				ATP6V1B1
				BUD23
				BCL7B
				IRF2BP2
				TBL2
				ADNP
				DICER1
				GJA1
				AIRE
				GTF2IRD1
				MBTPS2
				ERCC3
				OGG1
				GNPTAB
				FHIT
				SCN9A
				TBC1D24
				FUCA1
				CLCA4
				DSP
				UMPS
				CD34
				ENO2
				CEACAM5
				BCL2L1
				RASGRP1
				CAT
				VWF
				SFTPD
				C1QA
				BMP2
				IRF4
				U2AF1
				MVK
				SLC34A1
				APOA1
				VIP
				CTSC
				FKBP6
				PLA2G6
				FUS
				CLIP2
				SPG7
				SEC61A1
				G6PC3
				CXCL1
				COL2A1
				PRKN
				KNSTRN
				CYP1A2
				HAVCR2
				CLCNKB
				VEGFC
				MIR199A1
				TMPRSS2
				ABCB4
				SP110
				BSG
				C4B
				TRPV1
				RPS20
				MRAP
				BECN1
				AK2
				FCGR2B
				TPM2
				CYP2E1
				DNAJC30
				C11orf65
				SLC6A3
				HELLS
				LIG1
				RAF1
				GCK
				MIR23B
				KLK1
				TKT
				METTL27
				LEPR
				FBN1
				MAPK3
				TMEM67
				MX1
				KRT14
				SMARCE1
				RNASEH2C
				COL7A1
				EZH2
				FGA
				MYL9
				PSMB9
				KIF1A
				RNASEL
				AQP1
				DZIP1L
				OPTN
				PLOD1
				CCR3
				KRT8
				KNG1
				WNT9B
				TMEM270
				SLC12A3
				FCGR3B
				LETM1
				ITK
				CYP2D6
				NHP2
				MGMT
				IL3
				DYNC2H1
				ALK
				RNASE7
				EXT1
				CCN2
				KITLG
				MT-TL1
				INSR
				SATB1
				HMBS
				CRH
				DES
				ADAR
				F5
				AXIN1
				CD28
				CXCR3
				ARL3
				RHOA
				MIR23A
				CASP9
				CALR
				MT-ATP6
				PAX8
				CUBN
				FGF2
				NPHP4
				CD59
				NPHP3
				FOS
				SLC2A9
				PMP22
				FLVCR1
				MIR200C
				ARSA
				HSPA9
				ANXA5
				GNS
				GHRL
				PRODH
				SIX5
				CD9
				RPSA
				MME
				MIR18A
				TMC8
				CDK1
				UFD1
				BMP6
				TNFRSF11A
				CD3G
				NPY
				MIR31
				HEXB
				GLA
				TH
				REL
				AXL
				KDR
				NECTIN1
				ATN1
				TTC7A
				ANGPT2
				CDX2
				ATXN1
				PI4KA
				GLI3
				RPGRIP1L
				DMD
				RNASEH2B
				HLA-E
				TBX21
				PON1
				TIMP1
				LYZ
				ALPL
				MIR9-1
				LRRC8A
				GAPDH
				PIGG
				CD70
				AURKA
				STXBP2
				CREB1
				IGFBP3
				EPHX1
				MIR224
				MIR142
				PIGA
				SLC22A12
				CARD14
				FLT4
				DNM2
				MIR29C
				MIR19A
				CTSL
				HSPA4
				BRD4
				ENPP1
				FERMT1
				AVPR2
				RMRP
				TJP1
				SAMD9L
				COL4A4
				UROD
				RAB27A
				KCTD1
				POLA1
				CPLX1
				SLC52A3
				CFB
				ATXN3
				NQO1
				F3
				FLT1
				SACS
				DCTN4
				CTCF
				MIR196A1
				ANPEP
				HLA-DRA
				CSF1
				PCNA
				MOCOS
				SP1
				TGFA
				GCG
				TLR8
				HSD17B10
				HSPG2
				SOX2
				GREM1
				CHUK
				CHMP2B
				SMO
				RPS24
				MIR30A
				COL5A1
				TBX4
				NIPBL
				DDX3X
				TIRAP
				NOP10
				ALS2
				MUC6
				MIR30E
				GMNN
				ADIPOQ
				MDH2
				DPF2
				MPLKIP
				TFF1
				UGT1A1
				C1QB
				CFAP43
				DPP4
				CTC1
				TNFSF11
				HSPB1
				AP3B1
				CSPP1
				FURIN
				TCTN3
				MIR200A
				KMT2A
				KPNA3
				CARD11
				EPAS1
				GJC2
				CYP17A1
				EWSR1
				PARN
				PLAUR
				SLC7A7
				KDM4C
				SON
				SPI1
				NODAL
				C1QC
				CBS
				MAVS
				ACP5
				SLC12A1
				CPOX
				AOPEP
				PQBP1
				C9orf72
				CDKN3
				FH
				KIF1B
				CCK
				MYOD1
				MEG3
				CASP10
				GRIP1
				SKIV2L
				TPI1
				CDCA7L
				NNT
				OTC
				IRAK1
				SFTPC
				RNU4ATAC
				TGFBR1
				LBR
				RASSF1
				SLC1A4
				EPX
				WNT4
				APOB
				GUCY2C
				ITIH4
				PDGFB
				NPHS2
				DHFR
				ZNFX1
				UBE3A
				RAB7A
				HBA2
				NPPA
				SMARCAL1
				SUCLA2
				RTN2
				ITGAV
				UROS
				SPINK1
				BGLAP
				SLC6A14
				MCM4
				IL33
				LGALS3
				WASF1
				GLI1
				STX3
				NCKAP1L
				TNFRSF10A
				LRP2
				GNRH1
				RARB
				RPS17
				APP
				TNFSF13B
				DHCR7
				MANBA
				IGLL1
				ZIC2
				ACAT1
				SETBP1
				COL5A2
				MIR15B
				RPS26
				RPS10
				POMC
				ODC1
				CXCL9
				SPINK5
				TLR6
				L1CAM
				ALAD
				CLU
				ATR
				FXN
				ARX
				DEFA5
				HBA1
				TNNI3
				JAGN1
				ACTA2
				GPC3
				COG4
				TWIST1
				RORC
				CACNA1A
				MIR205
				BCOR
				DMBT1
				RAI1
				ARVCF
				FIG4
				MIR424
				TARDBP
				WNT5A
				CTSB
				ZBTB24
				SMC1A
				MUC4
				CLCNKA
				MID1
				TOP2A
				GDF1
				MAPK8
				KRT1
				XRCC3
				RPL15
				MKS1
				ZNF699
				PIGN
				DDB1
				SLC25A13
				GAL
				SLC41A1
				CLCN5
				PPIA
				MIR452
				ITGA4
				ABL1
				SLC5A6
				TCF4
				SLC26A9
				CFAP410
				DLL3
				RPL26
				TAFAZZIN
				TGM1
				RAD50
				SETX
				FLI1
				POLR2A
				IL9
				ITGAL
				ASAH1
				FA2H
				USP8
				CACNA1C
				ANG
				CYP2B6
				CFTR-AS1
				LOC107133510
				TRIM28
				GFRA1
				THOC6
				HOXD13
				PKD1-AS1
				COQ2
				ADM
				HAMP
				HMGCL
				TMEM216
				SEPSECS
				FLNC
				MIR185
				DNAH7
				NAT1
				USP9X
				CYP3A5
				ACTN4
				LDLR
				CTSG
				SFTPA1
				MIR29B1
				MIR483
				CYP7B1
				GNA11
				GPHN
				MST1
				MIRLET7D
				SIGMAR1
				TXN
				MIR152
				EDN3
				MOCS2
				SMARCD1
				ETV4
				PTPN3
				PTGS1
				CDK2
				SFTPB
				AUH
				MESP2
				HTR2A
				RUNX1
				SMAD2
				GJB6
				HOTAIR
				IL22
				BACH2
				MYCN
				RRM2B
				PAX1
				LAMP1
				NOD1
				SELL
				TMC6
				EXTL3
				PSEN1
				TNFRSF1B
				HNRNPK
				TTC26
				RPL35A
				EZR
				NHEJ1
				SUCLG1
				TYMS
				SDC1
				BIRC3
				STUB1
				SLCO1B1
				FLNB
				KPNA2
				PIK3CG
				SIN3A
				MIR320A
				EIF2AK3
				CLDN19
				LOC107126288
				ARID2
				HOXA10
				NFIX
				WDR19
				TIMP2
				AQP4
				PRL
				COL4A6
				MALAT1
				DLG1
				SOD2
				SMARCC2
				SOX10
				GTF2H5
				ACADM
				CD86
				FABP1
				MUC2
				CYP2C9
				MICA
				FCN2
				NAGA
				PUF60
				FUT2
				FOXF1
				WNT3
				CYP21A2
				VAPB
				UNC13D
				RREB1
				MCL1
				GP1BB
				KL
				ABCC6
				B9D2
				TGFB2
				CDK6
				CIB1
				SOCS3
				IGF1R
				IDH2
				EFL1
				MTM1
				MMP7
				MIR16-1
				ORC6
				TNFAIP3
				ALDOA
				ADH1B
				RPS29
				GZMB
				WWOX
				DHX8
				WDR1
				BAP1
				TGIF1
				SIX2
				UBAP1
				BCL6
				FLT3
				SERPINC1
				YY1
				RAB39B
				MIR139
				ZNF469
				CYP2A6
				NRP1
				KDM6A
				ETS1
				CD2AP
				PTH
				RNF168
				HCFC1
				ITGAM
				ATP6V1B2
				SLC25A15
				GLUL
				MIR1225
				PALS1
				ACP3
				B9D1
				MTHFD1
				AIP
				ATXN8OS
				PSTPIP1
				TMEM237
				AFG3L2
				ERVW-1
				OPA3
				MPZ
				FAR1
				DYNC2I2
				KIF5A
				TBX3
				MGP
				GALK1
				AVP
				IFNAR1
				SEC24C
				OCRL
				RUNX2
				TRAIP
				MMP3
				PDHA1
				SNRPN
				CCR7
				RPS28
				FOXH1
				CXADR
				MIR193A
				PEX5
				SCARB2
				FARSB
				ATXN10
				APEX1
				HTT
				SCT
				SELP
				RELB
				ACADVL
				DAPK1
				ZFYVE26
				ERAP1
				ABCB11
				CARD10
				IFITM3
				ELP1
				ELF4
				CHD1L
				MYH9
				ALOX5
				OXT
				SLC20A2
				CTU2
				MED13L
				ALX4
				AGRN
				DLL1
				SMN1
				GTF2E2
				SERPINA5
				CD69
				ABCA3
				TWNK
				TAT
				MINPP1
				P2RX3
				SIRT1
				STX11
				CFHR2
				HGF
				ANXA2
				EXT2
				JMJD1C
				LAT
				MAPK10
				TNFSF15
				TSLP
				ABCC4
				NOTCH3
				CYP19A1
				MT-CO3
				AMACR
				STIM1
				CYCS
				TREM2
				P2RX7
				TACR1
				COL3A1
				ABCC1
				MIR196A2
				ZIC3
				RETREG1
				CEL
				OCA2
				NPPB
				CPS1
				HDAC1
				PLCE1
				TFAP2A
				EFEMP1
				RIN2
				C19orf12
				UBE3B
				TIMP3
				PHOX2B
				DEFA1
				LOC107303338
				PDGFRL
				BLK
				MT-ND4
				ETHE1
				FCGR1A
				LOC111674472
				COL6A3
				LOC110006319
				LAMB2
				FBN2
				TRIM22
				MIR373
				GSR
				CCNB1
				HADHA
				LOC111674475
				TAB2
				MIR486-1
				FGF20
				IKZF3
				PPARA
				PRKACA
				DEF6
				SLURP1
				TMEM127
				DDC
				EMP2
				BMI1
				PMM2
				AASS
				SHANK3
				SIGLEC5
				MIR100
				CANDF1
				PITX2
				FGF23
				TCTN2
				HLA-DRB5
				NEUROD1
				PSCA
				TRA
				TNFRSF11B
				MAX
				ARPC1B
				MIR182
				NEFL
				MT-ND6
				OPA1
				ASS1
				ZBTB16
				SCN11A
				SUOX
				RNASE6
				RARA
				SIX3
				STAG2
				COL6A1
				AGA
				ROR2
				ATP6V0A4
				ECM1
				CDC73
				CANDN1
				PAX5
				E2F1
				MGAT2
				NIPA1
				DNASE1L3
				EHMT1
				DEAF1
				IFT80
				TFF2
				FERMT3
				BCHE
				HSPA1B
				CXCL2
				NEK8
				AQP3
				THBS1
				FANCD2OS
				ZNF276
				ARHGDIA
				MOCS1
				ATP6AP2
				KRT10
				RPS27
				AGXT2
				ERCC8
				HDAC8
				CDC6
				MIR24-1
				CCBE1
				CYP1B1
				JUP
				AGER
				PPOX
				MTR
				INPP5E
				MYH6
				POGZ
				TGM2
				DCDC2
				PLAT
				AMN
				MMP14
				GLS
				NUP107
				SRD5A2
				ERLIN2
				GSK3B
				BSCL2
				TSG101
				CTH
				MT-ND5
				BSND
				SDHAF2
				ALPP
				LPIN1
				CDH2
				GBA2
				RPS27A
				RAD21
				UPB1
				CHRM2
				ALG1
				LOC112486223
				EMC1
				VAMP1
				GYPC
				ARG1
				TMPPE
				RPL18
				PURA
				PCBD1
				RPL27
				MIR149
				ESR2
				COG7
				AREG
				CLTRN
				CYP27B1
				UPK2
				ALG13
				NEK1
				TNFRSF10B
				CLDN1
				KCNJ1
				COL17A1
				DEPDC5
				GLIS3
				ABCA12
				SF3B1
				EIF4G1
				CDC45
				MIR6511B1
				DIPK1A
				RPGRIP1
				PFAS
				SLC10A1
				HTRA1
				PDE8B
				EN1
				SERAC1
				NLRC4
				SLC3A2
				CCNA2
				AP4E1
				GYPA
				DCTN1
				ATG16L1
				PRSS1
				SNAP29
				MT-ND2
				SERPINF2
				DARS2
				HPS6
				MIR133B
				RECQL4
				PKP1
				RPS7
				GRB2
				FGF7
				TBX6
				CLMP
				PPARGC1A
				ECE1
				IL16
				POR
				S100A4
				FIP1L1
				MIR181A2
				GRM7
				UPK1B
				LGALS3BP
				MIR490
				MATR3
				SCO2
				TACR3
				KRT13
				CNTN2
				CFLAR
				KDM5C
				FAM20A
				NDUFC2
				KIAA0586
				F2RL1
				PDE5A
				HNRNPA2B1
				ADAMTSL1
				IL11
				ANGPT1
				ITCH
				THPO
				ERF
				SCN1A
				ANO5
				SMAD7
				YAP1
				PRKCA
				TASP1
				PIGT
				ATP13A2
				DKK1
				ATP6AP1
				RPL31
				BBS1
				MICB
				PTH1R
				CPT1C
				WDR35
				DHPS
				SDCCAG8
				C12orf57
				PIEZO1
				S100A9
				MIR335
				CASK
				CD38
				POLR3GL
				COL1A2
				ACHE
				LOC106029312
				C1QBP
				PROKR2
				PAX4
				SNAP25
				FLG
				TBX20
				AP5Z1
				UBE2A
				SEMA4D
				CTNNA1
				TARS1
				MOGS
				ATP7B
				USP18
				TTC21B
				CDH23
				NAA10
				GRP
				MUC5B
				CFHR1
				BPI
				RUNX3
				MIR342
				CDK9
				COG6
				UBQLN2
				NUP93
				SLC35A2
				TMCO1
				KCNC3
				ITGA5
				RPS15A
				HLA-DQA2
				BCS1L
				MUC7
				PFN1
				LMBRD1
				C1R
				CITED2
				SLC44A1
				DEFB103B
				FAH
				TSR2
				SP140
				CCND2
				CHI3L1
				IGHMBP2
				DYNC2I1
				CDCA7
				SARM1
				FKRP
				HFE-AS1
				TUBA1A
				SERPINB1
				CDC5L
				KARS1
				NR1H4
				PEX13
				GPR35
				NTS
				MCM5
				CLCN7
				DAXX
				GCDH
				ATG5
				SPTBN1
				DGUOK
				EPHB4
				MIR423
				HSPA8
				MMP8
				TIA1
				C2
				CCL20
				RACK1
				BTNL2
				CTSD
				PINK1
				F10
				KLF6
				GC
				APPL1
				WNT11
				LPL
				SERPINB5
				DRD2
				GRN
				KLRC4
				SPTLC1
				CDKL5
				ANKRD17
				DDX41
				TTC37
				PARK7
				NRTN
				PHF21A
				ABCG2
				MEIS2
				POU5F1
				NUP205
				XK
				TRIM37
				MIR130A
				NUP133
				DLST
				RNU7-1
				KLF11
				PGR
				HSPA1A
				LOC106627981
				ERVK-6
				SUMF1
				TOR1A
				ZBTB7A
				CNNM2
				KEAP1
				EIF2S1
				WNT7A
				CACNA1G
				SI
				BMPR2
				SFRP1
				LMNB2
				PI3
				ACD
				SHPK
				RIPK2
				TNFRSF8
				ZFPM2
				IL1RAPL2
				GFAP
				GNB2
				BCL11B
				SLC20A1
				NPC2
				SLAMF1
				UBAC2
				PLA2G2A
				CD163
				CHIT1
				TSPAN7
				SURF1
				SATB2
				CA9
				SLC4A4
				RPL10
				ADSL
				BBS2
				ABCC3
				COL6A2
				WRN
				HSD11B2
				TFEB
				SRD5A1
				GNB1
				MIR103A1
				CLDN4
				TBCD
				TCN2
				ATP6V0A2
				ADORA2A
				LTBP3
				MIR370
				RXRA
				MB
				SLC6A4
				SLC29A3
				NF2
				ARNT2
				SHOC2
				UBC
				TK2
				SPECC1L
				ATP1A3
				PAH
				ENTPD1
				CCL7
				U2AF2
				PLCG1
				SERPING1
				HSD3B2
				STAT5A
				WAC
				WNK1
				MIR191
				TNNT2
				LONP1
				VPS33B
				GABRG2
				DYM
				SLC52A2
				FLII
				XRCC4
				MIR324
				KMT2C
				IQSEC2
				MT-ND3
				NEAT1
				MIR99A
				INVS
				NGLY1
				NR3C2
				FYN
				MIR181C
				NCR1
				CCNE1
				MIR34C
				MIR28
				ERCC5
				ITGA2
[truncated: 784 more rows]
