# Supplementary material for: Chemical profiling of Sanjin tablets and exploration of their effective substances and mechanism in the treatment of urinary tract infections
Source: Front Chem. 2023 Jun 20;11:1179956. doi: 10.3389/fchem.2023.1179956 (PMC10318440; doi:10.3389/fchem.2023.1179956)
Supplement: Supplementary file 2 [file Table3.xlsx]

## Sheet: Sheet 1
Table S3 The potential effective compound-core target relationship of SJT
No.	Core targets	Potential effective compounds
1	HSP90AA1	Kaempferol-7-O-β-D-glucopyranoside	Kaempferol-5-O-β-D-glucopyranoside	Vicenin-2	Eriodictyol 3'-O-β-D-glucoside	Helicioside A	Taxifolin 7-O-β-D-glucoside	Acacetin 7-O-(6''-O-a-L-rhamnopyranosyl)-β-sophoroside	Dianoside F	24-Noroleana-​3,​12-​dien-​28-​oic acid, 3,​15-​dihydroxy-​2-​oxo-​,β-​D-​glucopyranosyl ester	Alpinoside	Glycyrrhetinic acid-3-O-monoglucose	β-D-Glucopyranosyl (3β,20β)-3-hydroxy-11-oxoolean-12-en-29-oate
2	SRC	Quercetin	Ellagic acid
3	STAT3	Euscaphic acid	Tormentic acid	Urjinolic acid	Fupenzic acid	(15α)-15,19-Dihydroxy-3-oxoursa-1,12-dien-28-oic acid	19α-Hydroxy-3,6-dioxours-12-en-28-oic acid	11-Oxo-pomonic acid	(2α,3β,4β,19α)-23-(glycero-manno-Heptonoyloxy)-2,3,19-trihydroxyolean-12-en-28-oic acid	Isothankunic acid
4	AKT1	Quercetin	Ellagic acid
5	EGFR	Ellagic acid
6	PIK3R1	Asiaticoside	Isoasiaticoside	Scheffursoside F	Esculentoside B	1-O-β-D-(6'-O-Galloyl)glucuropyranosyl-3-methoxy-5-hydroxybenzene	24-Noroleana-3,12-dien-28-oic acid,3,15-dihydroxy-2-oxo-,β-D-glucopyranosyl ester	(4,5-Dimethoxy-3-hydroxyphenyl)-1-O-β-D-(6-O-galloyl)glucopyranoside
7	VEGFA	Procyanidin B3	Guibourtinidol-(4a→8)-catechin/[4,8''-Biflavan]-3,3'',3''',4',4''',5'',7,7''-octol, stereoisomer
8	PTPN11	Gallic acid	1-O-β-D-(6'-O-Galloyl)glucuropyranosyl-3-methoxy-5-hydroxybenzene	5-O-(6'-O-Galloyl-β-D-glucopyranosyl)gentisic acid	3,5-Dimethoxy-4-[[6-O-(3,4,5-trihydroxybenzoyl)-β-D-glucopyranosyl]oxy]benzoic acid
9	MAPK1	Procyanidin B3	3-O-Caffeoylshikimic acid	Eriodictyol 3'-O-β-D-glucoside	Helicioside A	Cinchonain IIa	Cinchonain IIb	Kandelin A1	Kandelin A2	Cinchonain Ia	Cinchonain Ib	Rhinchoin Ia	Cinchonain Ic	Cinchonain	Cinchonain Id	1-O-p-Coumaroyl-β-D-glucose	6-O-p-Coumaroyl-D-glucopyranoside	4-O-Coumaroylglucose	Cinnamic acid, p-hydroxy-, 3-ester with D-glucopyranose	Pubescenoside A	Pubescenoside B	Epiguibourtinidol-(4a→8)-catechin	Guibourtinidol-(4β→8)-catechin	Guibourtinidol-(4a→8)-catechin/[4,8''-Biflavan]-3,3'',3''',4',4''',5'',7,7''-octol, stereoisomer	(2S,2'R,3R,3'R,4R)-2'-(3,4-Dihydroxyphenyl)-3,3',4,4'-tetrahydro-2-(4-hydroxyphenyl)[4,8'-bi-2H-1-benzopyran]-3,3',5',7,7'-pentol	Fisetinidol-(4a→8)-catechin	Fisetinidol-(4β→8)-catechin	(2R,2'R,3R,3'R,4R)-2,2'-Bis(3,4-dihydroxyphenyl)-3,3',4,4'-tetrahydro[4,8'-bi-2H-1-benzopyran]-3,3',5',7,7'-pentol	(2S,2'R,3R,3'S,4S)-2,2'-Bis(3,4-dihydroxyphenyl)-3,3',4,4'-tetrahydro[4,8'-bi-2H-1-benzopyran]-3,3',5',7,7'-pentol	(2R,2'R,3R,3'S,4R)-2,2'-Bis(3,4-dihydroxyphenyl)-3,3',4,4'-tetrahydro[4,8'-bi-2H-1-benzopyran]-3,3',5',7,7'-pentol	9,12,13-trihydroxy-octadecenoic acid	Esculentoside B	(2α,3β,4β,19α)-23-(glycero-manno-Heptonoyloxy)-2,3,19-trihydroxyolean-12-en-28-oic acid	2-​Butenedioic acid (2Z)​-​, 1-​[1-​carboxy-​3-​(hydroxymethoxy)​-​3-​oxopropyl] 4-​(hydroxymethyl) ester	Oblongaroside B	Rotundarpenoside A
10	PTK2	Smilaside A	Smilaside B
11	ESR1	Epiguibourtinidol-(4a→8)-catechin	Guibourtinidol-(4β→8)-catechin	Guibourtinidol-(4a→8)-catechin/[4,8''-Biflavan]-3,3'',3''',4',4''',5'',7,7''-octol, stereoisomer	(2S,2'R,3R,3'R,4R)-2'-(3,4-Dihydroxyphenyl)-3,3',4,4'-tetrahydro-2-(4-hydroxyphenyl)[4,8'-bi-2H-1-benzopyran]-3,3',5',7,7'-pentol
12	LYN	Ellagic acid
13	PIK3CD	9,12,13-trihydroxy-octadecenoic acid	(2E,4E)-8-(β-D-Glucopyranosyloxy)-2,7-dimethyl-2,4-decadienedioic acid
14	HIF1A	Malic acid	Kaempferitrin	Isorhamnetin-3-O-β-D-glucoside	3,5-Dimethoxy-4-[[6-O-(3,4,5-trihydroxybenzoyl)-β-D-glucopyranosyl]oxy]benzoic acid	Kaempferol 3-O-β-D-glucopyranosyl-7-O-α-L-rhamnopyranoside	Cinchonain IIa	Cinchonain IIb	Kandelin A1	Kandelin A2	Acacetin 7-O-(6''-O-a-L-rhamnopyranosyl)-β-sophoroside	Cinchonain Ia	Cinchonain Ib	Rhinchoin Ia	ent-fisetinidol(4β→6)-catechin	(2R,2'R,3S,3'S,4S)-2,2'-Bis(3,4-dihydroxyphenyl)-3,3',4,4'-tetrahydro[4,6'-bi-2H-1-benzopyran]-3,3',5',7,7'-pentol	(2R,2'R,3R,3'S,4R)-2,2'-Bis(3,4-dihydroxyphenyl)-3,3',4,4'-tetrahydro[4,6'-bi-2H-1-benzopyran]-3,3',5',7,7'-pentol	Smilaside A	2',6'-Diacetyl-3,6-diferuloylsucrose	Smilaside M	Smilaside N	α-D-Glucopyranoside,3,6-bis-O-[(2E)-3-(4-hydroxy-3-methoxyphenyl)-1-oxo-2-propenyl]-β-D-fructofuranosyl, 3,6-diacetate (9CI)	α-D-Glucopyranoside, 1-​O-​acetyl-​3,​6-​bis-​O-​[(2E)​-​3-​(4-​hydroxy-​3-​methoxyphenyl)​-​1-​oxo-​2-​propen-​1-​yl]​-​β-​D-​fructofuranosyl, 2-​acetate	Smilaside B	Helonioside B
15	ERBB2	Ellagic acid
16	CXCR4	Vicenin-2
17	TLR4	3,5-Dimethoxy-4-[[6-O-(3,4,5-trihydroxybenzoyl)-β-D-glucopyranosyl]oxy]benzoic acid	(3,5-Dimethoxy-4-hydroxyphenyl)-1-O-β-D-(6-O-galloyl)glucopyranoside	(4,5-Dimethoxy-3-hydroxyphenyl)-1-O-β-D-(6-O-galloyl)glucopyranoside	Gallic acid 3-O-β-glucoside	2',6'-Diacetyl-3,6-diferuloylsucrose	Smilaside M	Smilaside N	Asiaticoside	Scheffoleoside A	(3β,6β,23)-trihydroxyurs-12-en-28-oic acid O-a-L-rhamnopyranosyl-(1→4)-O-β-D-glucopyranosyl-(1→6)-O-β-D-glucopyranosy ester	Centellasaponin D	Centellasaponin C	(2a,3β,6β)-trihydroxyolean-12-en-28-oic acid O-a-L-rhamnopyranosyl-(1→4)-O-β-D-glucopyranosyl-(1→6)-O-β-D-glucopyranosy ester	Centellasaponin A	Isoasiaticoside	Scheffursoside F	Scheffoleoside F	Centellasaponin J	Dianoside F	4-Hydroxy-2-methoxyphenol-1-O-β-D-(6'-O-galloyl)glucopyranoside)	1-O-β-D-(6'-O-Galloyl)glucuropyranosyl-3-methoxy-5-hydroxybenzene	(2E,4E)-8-(β-D-Glucopyranosyloxy)-2,7-dimethyl-2,4-decadienedioic acid	Alpinoside	Rubuside B	Glycyrrhetinic acid-3-O-monoglucose	β-D-Glucopyranosyl (3β,20β)-3-hydroxy-11-oxoolean-12-en-29-oate	Madecassoside	19α-Hydroxyasiatic acid
18	MMP9	Caffeic acid
19	IGF1R	Quercetin	Ellagic acid
20	CCND1	Ellagic acid
