# Supplementary material for: Chemical profiling of Sanjin tablets and exploration of their effective substances and mechanism in the treatment of urinary tract infections
Source: Front Chem. 2023 Jun 20;11:1179956. doi: 10.3389/fchem.2023.1179956 (PMC10318440; doi:10.3389/fchem.2023.1179956)
Supplement: Supplementary file 3 [file Table4.xlsx]

## Sheet: Sheet1
Table S4 Antimicrobial and anti-inflammatory compounds
No.	Antimicrobial compounds	References		No.	Anti-inflammatory compounds	References		No.	Antimicrobial and Anti-inflammatory compounds	Antimicrobial References	Anti-inflammatory References
C31	(+)-Catechin	Antimicrobial activity of anthocyanins and catechins against foodborne pathogens Escherichia coli and Salmonella. Food Control. 2019, 106, 106712.		C96	Rutin	Anti-inflammatory effects of rutin on HMGB1-induced inflammatory responses in vitro and in vivo. Inflamm. Res. 2014, 63, 197-206.		C139	Quercetin	Antimicrobial Activity of Quercetin: An Approach to Its Mechanistic Principle. Molecules. 2022, 27.	Quercetin, Inflammation and Immunity. Nutrients. 2016, 8, 167.
				C41	Cryptochlorogenic acid	Cryptochlorogenic acid and its metabolites ameliorate myocardial hypertrophy through a HIF1α-related pathway. Food Funct. 2022, 13, 2269-2282.				Activities of muscadine grape skin and quercetin against helicobacter pylori infection in mice. J. Appl. Microbiol. 2011, 110, 139-146.	Quercetin attenuates atherosclerotic inflammation by inhibiting galectin-3-nlrp3 signaling pathway. Mol. Nutr. Food Res. 2021, 65, e2000746.
				C122	Kaempferol-3-O-β-D-glucuronide	Kaempferol-3-o-β-d-glucuronate exhibit potential anti-inflammatory effect in LPS stimulated RAW 264.7 cells and mice model. Int. Immunopharmacol. 2018, 57, 62-71.					Inhibitory effect of quercetin on carrageenan-induced inflammation in rats. Life Sci. 2003, 74, 709-721.
				C120	Engeletin	Engeletin Protects Against TNF-α-Induced Apoptosis and Reactive Oxygen Species Generation in Chondrocytes and Alleviates Osteoarthritis in vivo. J. Inflamm. Res. 2021, 14, 745-760.				Quercetin inhibits carbapenemase and efflux pump activities among carbapenem-resistant gram-negative bacteria. APMIS. 2020, 128, 251-259.	Therapeutic effects of quercetin on early inflammation in hypertriglyceridemia-related acute pancreatitis and its mechanism. Pancreatology. 2016, 16, 200-210.
				C27	Procyanidin B3	Synthesis of procyanidin B3 and its anti-inflammatory activity. the effect of 4-alkoxy group of catechin electrophile in the Yb(OTf)(3)-catalyzed condensation with catechin nucleophile. J. Org. Chem. 2010, 75, 4884-4886.					Quercetin alleviates rat osteoarthritis by inhibiting inflammation and apoptosis of chondrocytes, modulating synovial macrophages polarization to m2 macrophages. Free Radic. Biol. Med. 2019, 145, 146-160.
						Procyanidin B3 alleviates intervertebral disc degeneration via interaction with the TLR4/MD-2 complex[J]. J Cell Mol Med, 2020, 24(6): 3701-3711.		C37	Chlorogenic acid	Chlorogenic Acid: Recent Advances on Its Dual Role as a Food Additive and a Nutraceutical against Metabolic Syndrome. Molecules. 2017, 22.	Anti-acne vulgaris effects of chlorogenic acid by anti-inflammatory activity and lipogenesis inhibition. Exp. Dermatol. 2021, 30, 865-871.
				C93	Neoastilbin	The Protective Effects of Neoastilbin on Monosodium Urate Stimulated THP-1-Derived Macrophages and Gouty Arthritis in Mice through NF-κB and NLRP3 Inflammasome Pathways. Molecules. 2022, 27.		C19	Neochlorogenic acid	Study of the fluorescence and interaction between cyclodextrins and neochlorogenic acid, in comparison with chlorogenic acid. Sci Rep. 2021, 11, 3275.	Neochlorogenic acid inhibits against LPS-activated inflammatory responses through up-regulation of Nrf2/HO-1 and involving AMPK pathway. Environ. Toxicol. Pharmacol. 2018, 62, 1-10.
				C105	Aromadendrin	Aromadendrin Inhibits Lipopolysaccharide-Induced Nuclear Translocation of NF-κB and Phosphorylation of JNK in RAW 264.7 Macrophage Cells. Biomol. Ther. 2013, 21, 216-221.		C115	Isochlorogenic acid A	Isochlorogenic acid (ICGA): natural medicine with potentials in pharmaceutical developments. Chin. J. Nat. Med. 2020, 18, 860-871.	The Anti-Inflammatory Activity of Isochlorogenic Acid A in an In Vivo Model of Zebrafish Embryo. Lat. Am. J. Pharm. 2017, 36, 1915-1923.
				C57	Pubescenoside A	Covalent modification of Keap1 at Cys77 and Cys434 by pubescenoside a suppresses oxidative stress-induced NLRP3 inflammasome activation in myocardial ischemia-reperfusion injury. Theranostics. 2021, 11, 861-877.		C1	Malic acid	Properties of whey protein-based films containing organic acids and nisin to control Listeria monocytogenes. J. Food Prot. 2009, 72, 1891-1896.	Malic Acid Attenuates Potassium Oxonate Induced Gouty Inflammation in Wistar Rat. Biointerface Res. Appl. Chem. 2021, 12, 1682-1691.
				C148	Asiaticoside	Antipyretic and anti-inflammatory effects of asiaticoside in lipopolysaccharide-treated rat through up-regulation of heme oxygenase-1. Phytother. Res. 2013, 27, 1136-1142.				Antimicrobial effects of weak acids on the survival of escherichia coli o157:h7 under anaerobic conditions. J. Food Prot. 2011, 74, 893-898.
						Anti inflammatory effect of asiaticoside on human umbilical vein endothelial cells induced by ox-LDL[J]. Cytotechnology, 2018, 70(2): 855-864.		C157	Kaempferol	Antimicrobial and antioxidant activity of kaempferol rhamnoside derivatives from Bryophyllum pinnatum. BMC Res. Notes. 2012, 5, 158.	Kaempferol and inflammation: From chemistry to medicine. Pharmacol. Res. 2015, 99, 1-10.
						Asiaticoside attenuates the effects of spinal cord injury through antioxidant and anti‑inflammatory effects, and inhibition of the p38‑mapk mechanism. Mol. Med. Rep. 2015, 12, 8294-8300.		C106	Kaempferitrin	Metal nanoparticles functionalized with nutraceutical Kaempferitrin from edible Crotalaria juncea, exert potent antimicrobial and antibiofilm effects against Methicillin-resistant Staphylococcus aureus. Sci Rep. 2022, 12, 7061.	Kaempferitrin inhibits proliferation, induces apoptosis, and ameliorates inflammation in human rheumatoid arthritis fibroblast-like synoviocytes. Phytother. Res. 2019, 33, 1726-1735.
						Asiaticoside attenuates memory impairment induced by transient cerebral ischemia-reperfusion in mice through anti-inflammatory mechanism. Pharmacol. Biochem. Behav. 2014, 122, 7-15.					Inhibitory effects of flavonol glycosides from cinnamomum osmophloeum on inflammatory mediators in lps/ifn-gamma-activated murine macrophages. Bioorg. Med. Chem. 2005, 13, 2381-2388.
				C193	Euscaphic acid	Euscaphic acid isolated from roots of Rosa rugosa inhibits LPS-induced inflammatory responses via TLR4-mediated NF-κB inactivation in RAW 264.7 macrophages. J. Cell. Biochem. 2012, 113, 1936-1946.		C59	5-O-caffeoylshikimic acid	5-O-Caffeoylquinic acid: A spectroscopic study and biological screening for antimicrobial activity. LWT - Food Science and Technology. 2016, 65, 471-479.	Secondary metabolites isolated from Castilleja rubra exert anti-inflammatory effects through NF-kappaB inactivation on lipopolysaccharide-induced RAW264.7 macrophages. Arch. Pharm. Res. 2014, 37, 947-954.
						Inhibitory effects of euscaphic acid in the atopic dermatitis model by reducing skin inflammation and intense pruritus. Inflammation. 2022, 45, 1680-1691.		C92	Ellagic acid	Antimicrobial activity of ellagic acid against Helicobacter pylori isolates from India and during infections in mice. J. Antimicrob. Chemother. 2018, 73, 1595-1603.	Anti-Inflammatory Effects of Ellagic Acid on Keratinocytes via MAPK and STAT Pathways. Int. J. Mol. Sci. 2021, 22.
				C186	Asiatic acid	Asiatic acid alleviates ischemic myocardial injury in mice by modulating mitophagy- and glycophagy-based energy metabolism. Acta Pharmacol. Sin. 2022, 43, 1395-1407.					Ellagic acid alleviates rheumatoid arthritis in rats through inhibiting mta1/hdac1-mediated nur77 deacetylation. Mediat. Inflamm. 2021, 2021, 6359652.
				C187	Esculentoside B	Esculentoside B inhibits inflammatory response through JNK and downstream NF-κB signaling pathway in LPS-triggered murine macrophage RAW 264.7 cells. Immunopharmacol. 2019, 68, 156-163.					Anti-inflammatory potential of ellagic acid, gallic acid and punicalagin a&b isolated from punica granatum. BMC Complement. Altern. Med. 2017, 17, 47.
				C177	Madecassic acid	Anti-inflammatory effects of madecassic acid via the suppression of NF-kappaB pathway in LPS-induced RAW 264.7 macrophage cells. Planta Med. 2010, 76, 251-257.		C97	Astilbin	Isolation and in vitro antibacterial activity of astilbin, the bioactive flavanone from the leaves of Harungana madagascariensis Lam. ex Poir. (Hypericaceae)	Astilbin from Smilax glabra Roxb. Attenuates Inflammatory Responses in Complete Freund's Adjuvant-Induced Arthritis Rats
				C64	Vicenin-2	TET-2 up-regulation is associated with the anti-inflammatory action of Vicenin-2. Cytokine. 2018, 108, 37-42.		C35	Caffeic acid	Caffeic Acid and Its Derivatives: Antimicrobial Drugs toward Microbial Pathogens. J. Ethnopharmacol. 2006, 106, 272-278.	Caffeic acid reduces cutaneous tumor necrosis factor alpha (TNF-α), IL-6 and IL-1β levels and ameliorates skin edema in acute and chronic model of cutaneous inflammation in mice. Biol. Pharm. Bull. 2014, 37, 347-354.
						Anti-inflammatory effects of vicenin-2 and scolymoside on polyphosphate-mediated vascular inflammatory responses. Inflamm. Res. 2016, 65, 203-212.				Caffeic acid and its derivatives: antimicrobial drugs toward microbial pathogens. J. Agric. Food Chem. 2021, 69, 2979-3004.	Caffeic acid protects against il-1beta-induced inflammatory responses and cartilage degradation in articular chondrocytes. Biomed. Pharmacother. 2018, 107, 433-439.
						Anti-inflammatory effects of vicenin-2 on dextran sulfate sodium-induced colitis in mice. Drug Dev. Res. 2019, 80, 546-555.					Irak1/4-targeted anti-inflammatory action of caffeic acid. Mediat. Inflamm. 2013, 2013, 518183.
						Hepatoprotective effects of vicenin-2 and scolymoside through the modulation of inflammatory pathways. J. Nat. Med. 2020, 74, 90-97.		C7	Gallic acid	Antimicrobial activity of gallic acid against thermophilic Campylobacter is strain specific and associated with a loss of calcium ions. Food Microbiol. 2015, 46, 227-233.	Gallic acid: Pharmacological activities and molecular mechanisms involved in inflammation-related diseasesBiomed. Pharmacother. 2021, 133, 110985.
										Inhibition of gallic acid on the growth and biofilm formation of escherichia coli and streptococcus mutans. J. Food Sci. 2015, 80, M1299-M1305.	Anti-inflammatory potential of ellagic acid, gallic acid and punicalagin a&b isolated from punica granatum. BMC Complement. Altern. Med. 2017, 17, 47.
