# Supplementary material for: Chemical profiling of Sanjin tablets and exploration of their effective substances and mechanism in the treatment of urinary tract infections
Source: Front Chem. 2023 Jun 20;11:1179956. doi: 10.3389/fchem.2023.1179956 (PMC10318440; doi:10.3389/fchem.2023.1179956)
Supplement: Supplementary file 4 [file Table1.xlsx]

## Sheet: Sheet1
Table S1 LC-MS data of the 196 compounds identified in the methanol extract of SJT
No.	Formula	tR (min)	Meas.(Da)	Pred.(Da)	Error (ppm)	Major Fragment Ions Detected in Negative Ion Mode	Identification Result	Origin
C1 *	C4H6O5	3.912	133.015	133.014	8.27	115.0183 (C36H57O11)	Malic acid
C2	C10H12O10	4.823	291.035	291.036	-2.06	145.0045 (C5H5O5), 127.0144 (C5H3O4)	2-Butenedioic acid (2Z)-, 1-[1-carboxy-3-(hydroxymethoxy)-3-oxopropyl] 4-(hydroxymethyl) ester
C3	C13H16O10	5.545	331.066	331.067	−3.02	253.0254 (C11H9O7), 211.0192 (C9H7O6), 193.0163 (C9H5O5), 169.0139 (C7H5O5)	Galloyl glucose or isomer
C4	C13H16O10	8.763	331.065	331.067	−5.74	211.0183 (C9H7O6), 193.0041 (C9H5O5), 169.0127 (C7H5O5), 125.0194 (C6H5O3)	Galloyl glucose or isomer
C5	C13H16O10	10.25	331.07	331.067	9.36	241.0272 (C10H9O7), 169.0139 (C7H5O5)	Galloyl glucose or isomer
C6	C13H16O10	11.102	331.068	331.067	2.72	169.0130 (C7H5O5)	Galloyl glucose or isomer
C7 *	C7H6O5	11.565	169.014	169.014	−1.18	125.0239 (C8H7O2)	Gallic acid	SCR, MRR
C8	C13H16O10	11.805	331.07	331.067	8.76	271.0409 (C11H11O8), 211.0190 (C9H7O6), 169.0192 (C7H5O5), 125.0247 (C6H5O3)	Galloyl glucose or isomer
C9	C13H16O10	13.827	331.07	331.067	7.25	271.0510 (C11H11O8), 211.0206 (C9H7O6), 169.0139 (C7H5O5)	Galloyl glucose or isomer
C10	C13H16O10	14.178	331.067	331.067	0.6	271.0508 (C11H11O8), 241.0346 (C10H9O7), 211.0190 (C9H7O6), 169.0201 (C7H5O5), 125.0406 (C6H5O3)	Galloyl glucose or isomer
C11	C15H18O9	19.207	341.087	341.088	−1.47	323.0735 (C15H15O8), 233.0424 (C12H9O5), 203.0373 (C11H7O4), 179.0330 (C9H7O4), 135.0562 (C8H7O2)	6-O-Caffeoyl-β-D-glucopyranose or isomer	LH
C12	C15H18O9	21.602	341.088	341.088	1.47	233.0361 (C12H9O5), 203.0459 (C11H7O4), 179.0277 (C9H7O4), 135.0408 (C8H7O2)	6-O-Caffeoyl-β-D-glucopyranose or isomer	LH
C13	C15H18O9	23.162	341.087	341.088	−2.05	323.0789 (C15H15O8), 233.0445 (C12H9O5), 221.0484 (C11H9O5), 203.0316 (C11H7O4), 175.0390 (C10H7O3), 161.0625 (C9H5O3), 135.0408 (C8H7O2)	6-O-Caffeoyl-β-D-glucopyranose or isomer	LH
C14	C14H18O9	23.222	329.091	329.088	9.12	167.0422 (C8H7O4)	Myrciaphenone A or isomer	SCR
C15	C16H18O9	26.117	353.087	353.088	−1.13	191.0581 (C7H11O6), 179.0341 (C9H7O4)	Isochlorogenic acid
C16	C15H18O9	29.07	341.087	341.088	−2.35	203.0361 (C11H7O4), 175.0327 (C10H7O3), 201.0225 (C5H5O4)	6-O-Caffeoyl-β-D-glucopyranose or isomer
C17	C14H18O10	29.182	345.082	345.083	−0.87	169.0145 (C7H5O5)	Methyl 2-(β-D-glucopyranosyloxy)-4,6-dihydroxybenzoate	SCR
C18	C15H18O8	30.513	325.091	325.093	−4.61	307.0783 (C15H15O7), 217.0391 (C12H9O4), 187.0339 (C11H7O3)	1-O-p-Coumaroyl-β-D-glucose or isomer
C19 *	C16H18O9	31.492	353.088	353.088	0	191.0542 (C7H11O6), 179.0372 (C9H7O4), 173.0459 (C7H9O5), 135.0475 (C8H7O2)	Neochlorogenic acid	CH, SCR
C20	C15H18O9	31.672	341.086	341.088	−6.16	281.0633 (C13H13O7), 233.0409 (C12H9O5), 203.0263 (C11H7O4), 179.0316 (C9H7O4), 161.0099 (C9H5O3), 135.0408 (C8H7O2)	6-O-Caffeoyl-β-D-glucopyranose or isomer
C21	C15H18O8	34.662	325.092	325.093	−1.85	307.0783 (C15H15O7), 187.0361 (C11H7O3), 159.0540 (C6H7O5)	1-O-p-Coumaroyl-β-D-glucose or isomer
C22	C15H18O9	35.582	341.087	341.088	−3.52	179.0404 (C9H7O4), 161.0144 (C9H5O3), 134.8208 (C8H7O2)	6-O-Caffeoyl-β-D-glucopyranose or isomer
C23	C15H18O9	36.08	341.088	341.088	1.76	203.0391 (C11H7O4), 179.0372 (C9H7O4)	6-O-Caffeoyl-β-D-glucopyranose or isomer
C24	C15H18O8	36.682	325.091	325.093	−4.31	307.0850 (C15H15O7), 217.0557 (C12H9O4), 187.0358 (C11H7O3), 159.0413 (C6H7O5)	1-O-p-Coumaroyl-β-D-glucose or isomer
C25	C15H18O9	39.922	341.087	341.088	−3.22	281.0623 (C13H13O7), 251.0529 (C12H11O6), 221.0428 (C11H9O5), 203.0315 (C11H7O4), 179.0330 (C9H7O4), 161.0865 (C9H5O3), 135.1399 (C8H7O2)	6-O-Caffeoyl-β-D-glucopyranose or isomer
C26	C15H18O8	42.067	325.093	325.093	0.62	187.0406 (C11H7O3), 159.0433 (C6H7O5)	1-O-p-Coumaroyl-β-D-glucose or isomer
C27 *	C30H26O12	46.498	577.135	577.135	−0.35	451.1144 (C24H19O9), 115.0846 (C22H17O9), 407.0740 (C22H15O8), 289.0663 (C15H13O6), 299.0481 (C16H11O6)	Procyanidin B3	RLR
C28	C15H18O8	47.435	325.093	325.093	0.31	307.0878 (C15H15O7), 217.0391 (C12H9O4), 187.0405 (C11H7O3)	1-O-p-Coumaroyl-β-D-glucose or isomer
C29	C14H18O9	48.198	329.085	329.088	−8.20	167.0321 (C8H7O4)	Myrciaphenone A or isomer
C30	C15H18O9	48.97	341.088	341.088	1.17	281.0638 (C13H13O7), 251.0655 (C12H11O6), 221.0388 (C11H9O5), 179.0353 (C9H7O4), 135.0676 (C8H7O2)	6-O-Caffeoyl-β-D-glucopyranose or isomer
C31 *	C15H14O6	49.27	289.07	289.072	−4.84	245.0790 (C14H13O4), 203.0706 (C12H11O3), 187.0419 (C11H7O32·), 161.0556 (C10H9O2)	(+)-Catechin	CH, SCR, RLR
C32	C15H18O8	49.973	325.094	325.093	4.31	187.0464 (C11H7O3), 159.0612 (C6H7O5)	1-O-p-Coumaroyl-β-D-glucose or isomer
C33	C21H22O12	52.055	465.106	465.104	3.66	303.0251 (C15H11O7), 285.0351 (C15H9O6), 241.0566 (C14H9O4)	(2R,3R)-Taxifolin 3-O-β-D-glucoside or isomer	SCR
C34	C20H22O12	52.107	453.11	453.104	13.9	313.0534 (C13H13O9)	4-Hydroxy-3-methoxyphenyl-1-O-(6′-O-galloyl)-β-D-glucoside) or isomer	MRR
C35 *	C9H8O4	52.21	179.034	179.035	−6.70	135.0499 (C8H7O2)	Caffeic Acid	CH, SCR, LH
C36	C15H18O8	53.483	325.091	325.093	−5.54	307.0783 (C15H15O7), 217.0444 (C12H9O4), 187.0363 (C11H7O3)	1-O-p-Coumaroyl-β-D-glucose or isomer
C37 *	C16H18O9	54.865	353.087	353.088	−2.55	191.0542 (C7H11O6), 179.0348 (C9H7O4), 161.0144 (C9H5O3), 135.0408 (C8H7O2)	Chlorogenic acid	CH, SCR, LH
C38	C15H18O8	56.977	325.093	325.093	0	295.0810 (C14H15O7), 265.0670 (C13H13O6), 235.0563 (C12H11O5), 205.0483 (C11H9O4), 163.0384 (C9H7O3), 119.0555 (C8H7O)	1-O-p-Coumaroyl-β-D-glucose or isomer
C39	C21H24O13	57.295	483.117	483.114	4.76	313.0637 (C13H13O9), 225.0660 (C10H9O6), 211.0183 (C10H11O5), 183.0358 (C8H7O5), 169.0128 (C7H5O5)	(3,5-Dimethoxy-4-hydroxyphenyl)-1-O-β-D-(6-O-galloyl) glucoside or isomer
C40	C22H24O14	59.098	511.11	511.109	1.17	493.0673 (C22H21O13), 467.1142 (C21H23O12), 327.0726 (C14H15O9), 313.0558 (C13H13O9), 253.0254 (C11H9O7), 169.0152 (C7H5O5)	3,5-Dimethoxy-4-[[6-O-(3,4,5-trihydroxybenzoyl)-β-D-glucopyranosyl]oxy]benzoic acid
C41 *	C16H18O9	60.685	353.086	353.088	−4.81	191.0585 (C7H11O6), 179.0388 (C9H7O4), 173.0446 (C7H9O5), 135.0408 (C8H7O2)	Cryptochlorogenic acid	CH, SCR
C42	C21H24O10	61.845	435.132	435.13	5.75	345.1023 (C18H17O7), 315.0854 (C17H15O6), 239.0461 (C15H11O3), 209.0426 (C10H9O5)	Phloridzin isomer
C43	C21H22O12	62.172	465.104	465.104	0	303.0478 (C15H11O7), 285.0313 (C15H9O6)	(2R,3R)-Taxifolin 3-O-β-D-glucoside or isomer
C44	C15H18O8	63.272	325.093	325.093	−0.62	265.0733 (C13H13O6), 235.0679 (C12H11O5), 163.0381 (C9H7O3)	1-O-p-Coumaroyl-β-D-glucose or isomer
C45	C24H28O11	63.323	491.156	491.156	−0.81	325.0946 (C15H17O8), 265.0743 (C13H13O6), 235.0630 (C12H11O5), 163.0399 (C9H7O3)	Decumbeside B
C46	C20H22O12	65.263	453.104	453.104	0	327.0746 (C14H15O9), 313.0608 (C13H13O9), 285.0600 (C12H13O8), 225.0363 (C10H9O6), 183.0287 (C8H7O5), 169.0170 (C7H5O5)	4-Hydroxy-3-methoxyphenyl-1-O-(6′-O-galloyl)-β-D-glucoside) or isomer
C47	C20H20O14	65.315	483.08	483.078	3.31	439.0857 (C19H19O12), 331.0657 (C13H15O10), 313.0595 (C13H13O9), 287.0751 (C12H15O8), 271.0321 (C11H11O8)	Gallic acid 3-O-(6′-O-galloyl)-β-D-glucopyranoside or isomer
C48	C15H18O8	67.273	325.091	325.093	−4.61	265.0735 (C13H13O6), 235.0548 (C12H11O5), 205.0477 (C11H9O4), 163.0353 (C9H7O3), 119.0452 (C8H7O)	1-O-p-Coumaroyl-β-D-glucose or isomer
C49	C13H8O8	67.917	291.014	291.015	−3.09	247.0250 (C12H7O6), 219.0252 (C11H7O5), 191.0353 (C10H7O4)	2,3,4,5,6,7-Hexahydroxy-9H-xanthen-9-one
C50	C20H22O12	69.152	453.106	453.104	4.63	327.0684 (C14H15O9), 313.0578 (C13H13O9), 225.0314 (C10H9O6), 183.0287 (C8H7O5), 169.0144 (C7H5O5)	4-Hydroxy-3-methoxyphenyl-1-O-(6′-O-galloyl)-β-D-glucoside) or isomer
C51	C21H24O13	70.202	483.116	483.114	2.9	313.0569 (C13H13O9), 285.0792 (C12H13O8), 225.0375 (C10H9O6), 183.0298 (C8H7O5)	(3,5-Dimethoxy-4-hydroxyphenyl)-1-O-β-D-(6-O-galloyl) glucoside or isomer
C52 *	C15H14O6	75.453	289.07	289.072	−7.61	245.3403 (C14H13O4), 203.0655 (C12H11O3)	(-)-Epicatechin	CH, SCR, RLR
C53	C16H16O8	76.003	335.076	335.077	−2.39	289.0743 (C15H13O6)	5-O-Caffeoylshikimic acid isomer
C54	C21H22O11	77.532	449.109	449.109	−0.67	287.0542 (C15H11O6), 269.0419 (C15H9O5), 259.0646 (C14H11O5), 241.0439 (C14H9O4), 151.0067 (C7H3O4)	Eriodictyol 3′-O-β-D-glucoside	SCR
C55	C21H24O10	79.358	435.13	435.13	1.61	345.0998 (C18H17O7), 315.0861 (C17H15O6), 297.0694 (C17H13O5), 209.0407 (C10H9O5)	Phloridzin isomer
C56	C21H22O11	85.595	449.108	449.109	−3.12	287.0513 (C15H11O6), 269.0430 (C15H9O5), 259.0613 (C14H11O5), 241.0364 (C14H9O4), 176.0123 (C9H4O4·)	Arthromerin B or Helicioside A	SCR
C57	C20H26O11	87.027	441.139	441.14	−1.59	262.0851 (C14H14O5·), 179.0657 (C9H7O4), 161.0259 (C9H5O3)	Pubescenoside A or isomer
C58	C21H22O11	89.277	449.11	449.109	2.45	287.0578 (C15H11O6), 269.0442 (C15H9O5), 259.0587 (C14H11O5), 241.0419 (C14H9O4), 176.0115 (C9H4O4·)	Arthromerin B or Helicioside A	SCR
C59 *	C16H16O8	91.912	335.078	335.077	−6.27	161.0264 (C9H5O3), 135.0408 (C8H7O2)	5-O-Caffeoylshikimic acid	SCR
C60	C20H26O11	94.343	441.14	441.14	0.23	279.0818 (C14H14O5), 179.0337 (C9H7O4), 161.0241 (C9H5O3), 135.0408 (C8H7O2)	Pubescenoside A or isomer
C61 *	C25H24O12	94.403	515.121	515.12	3.69	353.0844 (C16H17O9), 335.0753 (C16H15O8), 191.0569 (C10H7O4), 179.0350 (C9H7O4), 135.0453 (C8H7O2)	1,3-Dicaffeoylquinic Acid	CH
C62	C20H26O10	95.845	425.144	425.145	−4.23	179.0391 (C9H7O4), 161.0264 (C9H5O3)	Rotundarpenoside B or isomer
C63	C21H22O11	96.61	449.111	449.109	3.56	269.0459 (C15H9O5), 259.0550 (C14H11O5), 243.0756 (C14H11O4)	3,5,7,3′,5′-Pentahydroxy-2R,3R-flavanonol 3-O-α-L-rhamnopyranoside	SCR
C64 *	C27H30O15	97.77	593.152	593.151	1.85	503.1227 (C24H23O12), 473.1080 (C23H21O11), 383.0737 (C20H15O8), 353.0648 (C19H13O7), 325.0742 (C18H13O6), 297.0755 (C17H13O5)	Vicenin-2	LH
C65	C30H26O11	98.44	561.141	561.14	2.14	409.0940 (C22H17O8), 391.0802 (C22H15O7), 289.0707 (C15H13O6), 271.0544 (C15H11O5), 205.0415 (C11H9O4)	Fisetinidol-(4a → 8)-catechin or isomer	RLR
C66	C21H32O12	99.977	475.181	475.182	−1.47	429.1713 (C20H29O10), 307.0949 (C12H19O9), 265.0904 (C10H17O8), 235.071 (C9H15O7), 163.0330 (C6H11O5)	Cistanoside E or isomer
C67	C16H16O8	100.380~100.862	335.079	335.077	3.88	179.0277 (C9H7O4)	5-O-Caffeoylshikimic acid isomer
C68	C39H32O15	101.412	739.172	739.167	6.9	587.1216 (C31H23O12), 569.1083 (C31H21O11), 435.0712 (C23H15O9), 417.0598 (C23H13O8)	Cinchonain IIa or isomer	SCR
C69	C20H26O10	104.452	425.142	425.145	−6.82	161.0254 (C9H5O3)	Rotundarpenoside B or isomer
C70	C30H26O11	105.19	561.141	561.14	1.25	451.1044 (C24H19O9), 409.0902 (C22H17O8), 391.0841 (C22H15O7), 289.0703 (C15H13O6)	Fisetinidol-(4a → 8)-catechin or isomer	RLR
C71	C39H32O15	105.602	739.168	739.167	1.49	629.1112 (C33H25O13), 587.1138 (C31H23O12), 569.0994 (C31H21O11), 459.0687 (C25H15O9), 435.0699 (C23H15O9), 417.0579 (C23H13O8)	Cinchonain IIa or isomer	SCR
C72	C21H22O12	106.538	465.105	465.104	1.94	285.0313 (C15H9O6), 175.0453 (C9H3O4)	(2R,3R)-Taxifolin 3-O-β-D-glucoside or isomer
C73	C20H26O10	107.227	425.14	425.145	−11.76	161.0229 (C9H5O3), 133.0231 (C8H5O2)	Rotundarpenoside B or isomer
C74	C20H20O13	108.147	467.083	467.083	0.21	449.0715 (C20H17O12), 423.0898 (C19H19O11), 315.0715 (C13H15O9), 195.0217 (C9H7O5), 169.0141 (C7H5O5)	5-O-(6′-O-Galloyl-β-D-glucopyranosyl) gentisic acid or isomer	MRR
C75	C30H26O11	108.868	561.135	561.14	−9.09	409.0832 (C22H17O8), 391.0741 (C22H15O7), 289.0650 (C15H13O6)	Fisetinidol-(4a → 8)-catechin or isomer	RLR
C76	C20H26O10	110.038	425.145	425.145	−1.41	163.0352 (C9H7O3), 145.0197 (C9H5O2)	Rotundarpenoside B or isomer
C77	C30H26O11	111.812	561.141	561.14	0.71	451.1044 (C24H19O9), 409.0902 (C22H17O8), 391.0794 (C22H15O7), 289.0712 (C15H13O6), 205.0538 (C11H9O4)	Fisetinidol-(4a → 8)-catechin or isomer
C78	C20H26O10	112.988	425.144	425.145	−1.88	163.0399 (C9H7O3)	Rotundarpenoside B or isomer
C79	C20H26O10	115.435	425.147	425.145	3.53	261.1046 (C11H17O7), 163.0365 (C9H7O3), 145.0262 (C9H5O2)	Rotundarpenoside B or isomer
C80	C30H26O10	117.797	545.146	545.145	1.47	409.0902 (C22H17O8), 391.0741 (C22H15O7), 289.0772 (C15H13O6)	Epiguibourtinidol-(4a → 8)-catechin or isomer	RLR
C81	C30H26O11	118.552	561.139	561.14	−2.14	451.1020 (C24H19O9), 409.0905 (C22H17O8), 391.0821 (C22H15O7), 289.0680 (C15H13O6), 271.0632 (C15H11O5), 205.0486 (C11H9O4)	Fisetinidol-(4a → 8)-catechin or isomer
C82	C27H30O15	121.263	593.152	593.151	1.18	473.1089 (C23H21O11), 429.0827 (C20H15O8), 327.0510 (C19H13O7), 309.0405 (C18H13O6)	Kaempferol 3-O-β-D-glucopyranosyl-7-O-α-L-rhamnopyranoside	SCR
C83	C39H32O15	122.762	739.167	739.167	0.54	629.1587 (C33H25O13), 587.1151 (C31H23O12), 569.1049 (C31H21O11), 459.0718 (C25H15O9), 435.0736 (C23H15O9), 417.0598 (C23H13O8)	Cinchonain IIa or isomer
C84	C18H28O10	123.62	403.161	403.161	0	223.1017 (C12H15O4), 179.1038 (C11H15O2)	(2E,4E)-8-(β-D-Glucopyranosyloxy)-2,7-dimethyl-2,4-decadienedioic acid or isomer
C85	C39H32O15	123.938	739.163	739.167	−5.41	587.1216 (C31H23O12), 569.1083 (C31H21O11), 459.0755 (C25H15O9), 435.0743 (C23H15O9), 417.0598 (C23H13O8)	Cinchonain IIa or isomer
C86	C20H26O10	124.033	425.144	425.145	−2.59	161.0242 (C9H5O3)	Rotundarpenoside B or isomer
C87	C30H26O11	125.282	561.141	561.14	1.25	409.0902 (C22H17O8), 391.0874 (C22H15O7), 289.0766 (C15H13O6)	Fisetinidol-(4a → 8)-catechin or isomer
C88	C20H26O10	125.685	425.146	425.145	1.18	179.0348 (C9H7O4), 161.0257 (C9H5O3)	Rotundarpenoside B or isomer
C89	C20H26O10	127.188	425.147	425.145	2.82	161.0253 (C9H5O3)	Rotundarpenoside B or isomer
C90	C30H26O11	128.082	561.137	561.14	−6.42	409.0902 (C22H17O8), 289.0685 (C15H13O6)	Fisetinidol-(4a → 8)-catechin or isomer
C91	C24H20O9	128.898	451.103	451.103	0	341.0629 (C18H13O7), 323.0553 (C18H11O6), 231.0306 (C12H7O5), 217.0110 (C11H5O5), 189.0163 (C10H5O4)	Cinchonain Ia or isomer	SCR
C92 *	C14H6O8	132.37	300.997	300.999	−7.31	283.9905 (C14H4O7·), 272.9916 (C13H5O7), 245.0140 (C12H5O6), 229.0159 (C12H5O5), 201.0196 (C11H5O4), 185.0308 (C11H5O3), 157.0369 (C10H5O2)	Ellagic acid	MRR
C93 *	C21H22O11	132.757	449.109	449.109	0.22	323.0811 (C18H11O6), 303.0495 (C15H11O7), 285.0377 (C15H9O6), 275.0526 (C14H11O6), 257.0339 (C14H9O5), 241.0458 (C14H9O4), 177.0178 (C9H5O4), 151.0002 (C7H3O4)	Neoastilbin	SCR
C94	C30H26O10	133.357	545.146	545.145	2.2	435.1132 (C24H19O8), 409.0959 (C22H17O8), 391.0825 (C22H15O7), 289.0684 (C15H13O6), 245.0834 (C14H13O4)	Epiguibourtinidol-(4a → 8)-catechin or isomer	RLR
C95	C30H26O11	134.825	561.139	561.14	−2.49	451.1004 (C24H19O9), 409.0893 (C22H17O8), 391.0786 (C22H15O7), 289.0675 (C15H13O6), 205.0551 (C11H9O4)	Fisetinidol-(4a → 8)-catechin or isomer
C96 *	C27H30O16	136.225	609.149	609.146	4.27	301.0337 (C15H9O7), 271.0234 (C14H7O6), 255.0286 (C14H7O5), 178.9970 (C8H3O5), 151.0000 (C7H3O4)	Rutin	CH, SCR, LH
C97 *	C21H22O11	136.585	449.108	449.109	−1.34	323.0737 (C18H11O6), 303.0489 (C15H11O7), 285.0383 (C15H9O6), 241.0478 (C14H9O4), 177.0153 (C9H5O4), 175.0424 (C10H7O3), 151.0108 (C7H3O4)	Astilbin	SCR
C98	C30H26O10	136.705	545.151	545.145	10.46	435.1047 (C24H19O8), 409.0902 (C22H17O8), 391.0882 (C22H15O7), 289.0696 (C15H13O6), 245.0733 (C14H13O4)	Epiguibourtinidol-(4a → 8)-catechin or isomer	RLR
C99 *	C21H20O12	137.4	463.088	463.088	0.43	301.0322 (C15H9O7), 300.0150 (C15H8O7·), 271.0228 (C14H7O6), 255.0314 (C14H7O5), 225.0518 (C13H5O4), 179.0010 (C8H3O5), 151.0067 (C7H3O4)	Isoquercetin	CH
C100	C30H26O10	138.525	545.139	545.145	−12.47	289.0664 (C15H13O6), 245.0733 (C14H13O4)	Epiguibourtinidol-(4a → 8)-catechin or isomer
C101	C20H26O10	140.2	425.142	425.145	−8.47	179.0277 (C9H7O4)	Rotundarpenoside B or isomer
C102	C33H40O19	140.707	739.203	739.209	−8.39	593.1447 (C27H29O15), 459.0755 (C22H19O11), 413.0877 (C21H17O9), 339.0556 (C19H15O6), 255.0268 (C15H11O4)	Acacetin 7-O-(6″-O-a-L-rhamnopyranosyl)-β-sophoroside	LH
C103 *	C21H22O11	141.187	449.11	449.109	2.23	431.1033 (C21H19O10), 323.0764 (C18H11O6), 303.0476 (C15H11O7), 285.0372 (C15H9O6), 241.0478 (C14H9O4), 175.0383 (C10H7O3), 151.0132 (C7H3O4)	Neoisoastilbin	SCR
C104 *	C21H18O13	141.427	477.067	477.067	−0.63	301.0330 (C15H9O7), 273.0307 (C14H9O6), 255.0182 (C14H7O5), 229.0480 (C13H9O4), 178.9971 (C8H3O5), 151.0067 (C7H3O4)	Mikwelianin	CH
C105 *	C15H12O6	141.847	287.055	287.056	−4.18	269.0309 (C15H9O5), 259.0641 (C14H11O5), 243.0608 (C14H11O4), 201.0464 (C12H9O3), 125.0406 (C10H5)	Aromadendrin	SCR
C106 *	C27H30O14	143.298	577.158	577.156	2.95	431.0967 (C21H19O10), 285.0369 (C15H9O6), 255.0247 (C14H7O5)	Kaempferitrin	SCR
C107 *	C21H22O11	143.718	449.11	449.11	0	603.0386 (C21H19O10), 323.0832 (C18H11O6), 303.0492 (C15H11O7), 285.0387 (C15H9O6), 241.0419 (C14H9O4), 177.0168 (C9H5O4), 175.0453 (C10H7O3), 151.0037 (C7H3O4)	Isoastilbin	SCR
C108	C24H20O9	144.757	451.102	451.103	−2.66	341.0648 (C18H13O7), 281.0440 (C16H9O5), 231.0162 (C12H7O5), 189.0168 (C10H5O4)	Cinchonain Ia or isomer	SCR
C109	C21H20O11	145.16	447.094	447.093	2.46	285.0374 (C15H9O6), 267.0294 (C15H7O5), 257.0453 (C14H9O5), 229.0458 (C13H9O4), 213.0586 (C13H9O3), 199.0436 (C12H7O3)	Kaempferol-5-O-β-D-glucoside	SCR
C110 *	C27H30O15	146.463	593.15	593.151	−1.18	327.0498 (C17H11O7), 299.0645 (C16H11O6), 285.0382 (C15H9O6), 255.0295 (C14H7O5), 229.0462 (C13H9O4), 163.0046 (C9H7O3)	Nicotflorin	LH
C111	C24H20O9	147.175	451.104	451.103	0.89	341.0645 (C18H13O7), 323.0553 (C18H11O6), 231.0244 (C12H7O5), 217.0117 (C11H5O5), 189.0105 (C10H5O4)	Cinchonain Ia or isomer	SCR
C112 *	C25H24O12	148.453	515.12	515.12	1.16	353.0871 (C16H17O9), 335.0781 (C16H15O8), 299.0481 (C16H11O6), 255.0642 (C15H11O4), 203.0326 (C11H7O4), 179.0386 (C9H7O4), 173.0443 (C11H9O2)	Isochlorogenic acid B	CH
C113 *	C21H20O11	148.633	447.093	447.093	−0.67	285.0367 (C15H9O6), 151.0009 (C7H3O4)	Kaempferol-7-O-β-D-glucoside	SCR
C114 *	C21H20O11	149.577	447.095	447.093	3.8	285.0363 (C15H9O6), 267.0150 (C15H7O5), 255.0274 (C14H9O5), 227.0336 (C13H9O4)	Kaempferol-3-O-β-D-glucoside	CH, LH
C115 *	C25H24O12	150.177	515.118	515.12	−3.49	353.0820 (C16H17O9), 335.0747 (C16H15O8), 299.0500 (C16H11O6), 255.0601 (C15H11O4), 203.0402 (C11H7O4), 173.0466 (C11H9O2)	Isochlorogenic acid A	CH
C116	C21H22O10	150.237	433.115	433.114	1.15	287.0514 (C15H11O6), 269.0411 (C15H9O5), 259.0601 (C14H11O5), 225.0579 (C14H9O3), 178.9988 (C8H3O5), 151.0054 (C7H3O4)	Engeletin isomer	SCR
C117 *	C21H20O11	150.537	447.094	447.093	2.01	301.0308 (C15H9O7), 255.0244 (C14H7O5), 227.0375 (C13H7O4), 271.0215 (C14H7O6), 243.0313 (C13H7O5), 179.0030 (C8H3O5), 151.0001 (C7H3O4)	Quercetin-3-O-a-L-rhamnopyranoside	MRR
C118 *	C25H24O12	151.077	515.119	515.12	−0.39	353.0846 (C16H17O9), 335.0762 (C16H15O8), 299.0579 (C16H11O6), 255.0636 (C15H11O4), 203.0121 (C11H7O4), 191.0550 (C10H7O4), 179.0291 (C9H7O4), 173.0406 (C11H9O2)	1,4-Dicaffeoylquinic acid	CH
C119 *	C25H24O12	151.608	515.121	515.12	3.49	353.0853 (C16H17O9), 335.0687 (C16H15O8), 191.0554 (C10H7O4), 179.0341 (C9H7O4), 173.1331 (C11H9O2), 135.0738 (C8H7O2)	1,5-Dicaffeoylquinic Acid	CH
C120 *	C21H22O10	151.728	433.114	433.114	0	287.0525 (C15H11O6), 269.0413 (C15H9O5), 259.0592 (C14H11O5), 225.0578 (C14H9O3), 178.9953 (C8H3O5), 151.0067 (C7H3O4)	Engeletin	CH, SCR
C121 *	C22H22O12	153.652	477.105	477.104	2.31	314.0398 (C16H10O7), 285.0259 (C15H9O6), 271.0170 (C15H11O5)	Isorhamnetin-3-O-β-D-glucoside	CH
C122	C21H18O12	155.062	461.077	461.072	9.33	285.0371 (C15H9O6), 257.0453 (C14H9O5), 229.0480 (C13H9O4), 213.0497 (C13H9O3), 199.0503 (C12H7O3)	Kaempferol-3-O-β-D-glucuronide	CH
C123	C21H22O10	156.855	433.115	433.114	3.23	287.0521 (C15H11O6), 269.0423 (C15H9O5), 259.0578 (C14H11O5), 225.0423 (C14H9O3), 178.9983 (C8H3O5), 151.0126 (C7H3O4)	Engeletin isomer
C124	C28H26O15	158.152	601.12	601.12	−0.67	515.1167 (C25H23O12), 395.0941 (C18H19O10), 233.0650 (C9H13O7)	1-Methoxyoxalyl-3,5-dicaffeoylquinic acid or isomer
C125 *	C21H24O10	158.272	435.128	435.13	−3.68	273.0693 (C15H13O5), 167.0345 (C8H7O4)	Phloridzin	RLR
C126	C24H20O9	159.33	451.104	451.103	2	341.0647 (C18H13O7), 231.0306 (C12H7O5), 217.0174 (C11H5O5), 189.0149 (C10H5O4)	Cinchonain Ia or isomer
C127	C28H26O15	164.088	601.12	601.12	0	557.1287 (C27H25O13), 515.1068 (C25H23O12), 439.0850 (C19H19O12), 395.0966 (C18H19O10), 353.0908 (C16H17O9), 335.1108 (C16H15O8), 233.0636 (C9H13O7)	1-Methoxyoxalyl-3,5-dicaffeoylquinic acid or isomer
C128 *	C25H24O12	164.595	515.12	515.12	0.39	353.0881 (C16H17O9), 335.0762 (C16H15O8), 299.0481 (C16H11O6), 255.0636 (C15H11O4), 203.0355 (C11H7O4), 191.0605 (C10H7O4), 173.0454 (C11H9O2)	Isochlorogenic acid C	CH
C129	C21H22O10	166.328	433.114	433.114	−0.23	287.0514 (C15H11O6), 269.0411 (C15H9O5), 259.0601 (C14H11O5), 225.0579 (C14H9O3), 178.9988 (C8H3O5), 151.0054 (C7H3O4)	Engeletin isomer
C130 *	C21H20O10	172.51	431.098	431.098	0	285.0387 (C15H9O6), 255.0276 (C14H7O5), 227.0360 (55C13H7O4), 171.0407 (C11H7O2)	Afzelin	SCR, MRR
C131	C27H26O13	176.97	557.13	557.13	0.54	395.0972 (C18H19O10), 335.0762 (C16H15O8), 233.0616 (C9H13O7), 179.0404 (C9H7O4)	Erigoster A or isomer
C132	C24H20O9	177.597	451.104	451.103	0.44	341.0640 (C18H13O7), 323.0481 (C18H11O6), 231.0304 (C12H7O5), 217.0109 (C11H5O5), 189.0194 (C10H5O4)	Cinchonain Ia or isomer
C133	C24H20O9	179.772	451.103	451.103	−2.00	341.0630 (C18H13O7), 281.0383 (C16H9O5), 189.0366 (C10H5O4)	Cinchonain Ia or isomer
C134	C37H60O13	180.123	711.394	711.396	−3.37	665.3851 (C36H57O11), 503.3332 (C30H47O6), 485.3271 (C30H45O5), 443.3161 (C28H43O4), 421.3068 (C29H41O2)	(2α,3β,4β,19α)-23-(glycero-manno-Heptonoyloxy)-2,3,19-trihydroxyolean-12-en-28-oic acid or isomer
C135	C37H60O13	182.857	711.392	711.396	−6.33	665.3888 (C36H57O11), 503.3319 (C30H47O6)	(2α,3β,4β,19α)-23-(glycero-manno-Heptonoyloxy)-2,3,19-trihydroxyolean-12-en-28-oic acid or isomer
C136	C37H60O13	187.722	711.392	711.396	−6.33	503.3318 (C30H47O6)	(2α,3β,4β,19α)-23-(glycero-manno-Heptonoyloxy)-2,3,19-trihydroxyolean-12-en-28-oic acid or isomer
C137	C27H26O13	188.977	557.129	557.13	−1.26	395.0941 (C18H19O10), 377.0968 (C18H17O9), 335.0747 (C16H15O8), 233.0692 (C9H13O7), 179.0429 (C9H7O4)	Erigoster A or isomer
C138	C37H60O13	196.327	711.396	711.396	0	665.3854 (C36H57O11), 503.3330 (C30H47O6), 485.3239 (C30H45O5), 459.3503(C29H47O4), 443.3150 (C28H43O4), 421.3048 (C29H41O2)	(2α,3β,4β,19α)-23-(glycero-manno-Heptonoyloxy)-2,3,19-trihydroxyolean-12-en-28-oic acid or isomer
C139 *	C15H10O7	196.438	301.032	301.035	−11.29	107.0114 (C6H3O2), 121.0273 (C7H5O2), 151.0086 (C7H3O4), 178.9946 (C8H3O5)	Quercetin	CH, SCR, LH, MRR
C140 *	C48H78O20	198.783	973.499	973.501	−2.36	503.3382 (C30H47O6), 469.1529 (C18H29O14), 367.1208 (C14H23O11), 349.1081 (C14H21O10), 323.0917 (C12H19O10−)	Madecassoside	CH
C141 *	C48H78O20	200.627	973.495	973.501	−6.37	503.3330 (C30H47O6), 469.1539 (C18H29O14), 367.1208 (C14H23O11), 323.1343 (C12H19O10)	Asiaticoside B	CH
C142	C34H40O18	204.25	735.214	735.214	−0.41	675.1794 (C32H35O16), 559.1679 (C27H27O13), 541.1595 (C27H25O12), 513.1417 (C26H25O11), 499.1315 (C22H27O13)	Smilaside B or isomer	SCR
C143	C48H78O19	206.148	1003.51	1003.51	−5.88	487.3343 (C30H47O5), 469.1531 (C18H29O14), 367.1299 (C14H23O11), 323.1002 (C12H19O10)	Asiaticoside isomer	CH
C144	C37H60O13	208.737	711.395	711.396	−0.84	665.3838 (C36H57O11), 503.3329 (C30H47O6), 485.3360 (C30H45O5), 441.3406 (C29H45O3), 421.3068 (C29H41O2)	(2α,3β,4β,19α)-23-(glycero-manno-Heptonoyloxy)-2,3,19-trihydroxyolean-12-en-28-oic acid or isomer
C145	C48H78O19	209.483	1003.51	1003.51	−1.20	487.3412 (C30H47O5), 469.1500 (C18H29O14), 367.1208 (C14H23O11), 323.0917 (C12H19O10)	Asiaticoside isomer	CH
C146	C48H78O19	210.927	1003.51	1003.51	−2.39	487.3412 (C30H47O5), 469.1519 (C18H29O14), 323.0902 (C12H19O10)	Asiaticoside isomer	CH
C147	C34H40O18	211.683	735.215	735.214	1.22	675.1824 (C32H35O16), 559.1587 (C27H27O13), 541.1474 (C27H25O12), 499.1321 (C22H27O13), 337.0904 (C16H17O8)	Smilaside B or isomer
C148 *	C48H78O19	211.983	1003.51	1003.51	−4.68	469.1523 (C18H29O14), 323.1002 (C12H19O10)	Asiaticoside	CH
C149	C27H26O13	213.005	557.13	557.13	−0.18	395.0952 (C18H19O10), 233.0623 (C9H13O7), 173.0453 (C7H9O5)	Erigoster A or isomer
C150	C37H60O13	214.31	711.393	711.396	−4.64	665.3980 (C36H57O11), 503.3350 (C30H47O6), 485.3282 (C30H45O5)	(2α,3β,4β,19α)-23-(glycero-manno-Heptonoyloxy)-2,3,19-trihydroxyolean-12-en-28-oic acid or isomer
C151	C36H42O19	217.833	777.225	777.225	0.64	735.2105 (C34H39O18), 717.2012 (C34H37O17), 559.1576 (C24H31O15), 541.1485 (C24H29O14)	Smilaside A or isomer	SCR
C152	C36H42O19	219.09	777.221	777.225	−4.25	735.2093 (C34H39O18), 717.1970 (C34H37O17), 601.1764 (C26H33O16), 559.1614 (C24H31O15), 541.1507 (C24H29O14), 499.1420 (C22H27O13)	Smilaside A or isomer
C153	C37H60O13	220.208	711.396	711.396	−0.28	665.3980 (C36H57O11), 503.3341 (C30H47O6)	(2α,3β,4β,19α)-23-(glycero-manno-Heptonoyloxy)-2,3,19-trihydroxyolean-12-en-28-oic acid or isomer
C154	C48H78O19	221.6	1003.51	1003.51	−5.68	957.4931 (C48H77O19), 649.3921 (C36H57O10)	Asiaticoside isomer	CH
C155	C37H60O13	222.52	711.395	711.396	−1.69	665.3827 (C36H57O11), 503.3331 (C30H47O6)	(2α,3β,4β,19α)-23-(glycero-manno-Heptonoyloxy)-2,3,19-trihydroxyolean-12-en-28C-oic acid or isomer
C156	C36H42O19	223.07	777.219	777.225	−7.85	735.2085 (C34H39O18), 559.1611 (C24H31O15), 541.1485 (C24H29O14)	Smilaside A or isomer
C157 *	C15H10O6	223.827	285.04	285.041	−1.75	267.0150 (C15H7O5), 257.0491 (C14H9O5), 239.0314 (C14H7O4), 229.0480 (C13H9O4)	Kaempferol	CH, SCR, LH, MRR
C158	C36H42O19	225.337	777.222	777.225	−3.73	735.1990 (C34H39O18), 717.1895 (C34H37O17), 601.1691 (C26H33O16), 559.1586 (C24H31O15), 541.1502 (C24H29O14), 499.1350 (C22H27O13)	Smilaside A or isomer
C159	C48H78O19	228.242	1003.51	1003.51	−3.29	957.4954 (C48H77O19), 487.3328 (C30H47O5), 469.1578 (C18H29O14)	Asiaticoside isomer	CH
C160	C30H48O6	228.62	503.338	503.338	0	423.3311 (C29H43O2), 405.3057 (C29H41O), 389.2681 (C24H37O4), 369.2795 (C25H37O2), 351.2696 (C25H35O)	Madecassic acid isomer	CH
C161	C36H42O19	229.04	777.222	777.225	−3.73	735.2084 (C34H39O18), 717.1924 (C34H37O17), 601.1751 (C26H33O16), 559.1612 (C24H31O15), 541.1475 (C24H29O14)	Smilaside A or isomer
C162	C48H78O19	229.743	957.512	957.506	5.64	649.3994 (C36H57O10), 487.3394 (C30H47O5)	Asiaticoside isomer	CH
C163	C48H78O19	231.923	1003.51	1003.51	0	957.4959 (C48H77O19), 469.1477 (C18H29O14), 323.0917 (C12H19O10)	Asiaticoside isomer	CH
C164	C30H26O12	235.72	577.133	577.135	−3.47	505.1486 (C27H21O10), 383.0730 (C20H15O8), 355.0779 (C19H15O7), 341.0934 (C19H17O6), 193.0530 (C10H9O4)	3-[5′-(2-Carboxyethenyl)-2′,6-dihydroxy-3′,5-dimethoxy[1,1′-biphenyl]-3-yl]-2-[4-(2-carboxyethenyl)-2-methoxyphenoxy]-2-propenoic acid or isomer
C165	C48H78O19	236.372	1003.51	1003.51	−0.70	957.4971 (C48H77O19), 469.1556 (C18H29O14), 367.0845 (C14H23O11)	Asiaticoside isomer
C166	C37H60O13	236.432	711.396	711.396	−0.42	665.3831 (C36H57O11)	(2α,3β,4β,19α)-23-(glycero-manno-Heptonoyloxy)-2,3,19-trihydroxyolean-12-en-28-oic acid or isomer
C167	C18H36O5	236.827	331.249	331.249	0.6	313.2420 (C18H33O4), 295.2367 (C18H31O3)	9,12,13-trihydroxy-octadecenoic acid	SCR
C168	C36H42O19	237.23	777.219	777.225	−7.46	735.1829 (C34H39O18), 601.1690 (C26H33O16), 559.1732 (C24H31O15), 541.1485 (C24H29O14)	Smilaside A or isomer
C169	C37H60O13	238.638	711.395	711.396	−1.41	665.3848 (C36H57O11), 503.3407 (C30H47O6)	(2α,3β,4β,19α)-23-(glycero-manno-Heptonoyloxy)-2,3,19-trihydroxyolean-12-en-28-oic acid or isomer
C170	C48H78O19	238.698	1003.5	1003.51	−10.76	957.4935 (C48H77O19), 469.1467 (C18H29O14), 367.1208 (C14H23O11), 323.0832 (C12H19O10)	Asiaticoside isomer	CH
C171	C37H60O13	240.92	711.39	711.396	−8.72	665.3826 (C36H57O11), 503.3362 (C30H47O6)	(2α,3β,4β,19α)-23-(glycero-manno-Heptonoyloxy)-2,3,19-trihydroxyolean-12-en-28-oic acid or isomer
C172	C48H78O19	240.98	957.511	957.506	5.12	443.3426 (C29H47O3), 411.3155 (C28H43O2)	Asiaticoside isomer	CH
C173	C37H60O13	242.853	711.395	711.396	−1.12	665.3837(C36H57O11), 503.3390 (C30H47O6)	(2α,3β,4β,19α)-23-(glycero-manno-Heptonoyloxy)-2,3,19-trihydroxyolean-12-en-28-oic acid or isomer
C174 *	C30H48O6	253.192	503.338	503.338	−0.40	485.3281 (C30H45O5), 453.2897 (C29H41O4), 409.3009 (C28H41O2)	19α-Hydroxyasiatic acid	RLR
C175	C30H48O6	269.915	503.341	503.338	6.75	485.3253 (C30H45O5), 459.3394 (C29H47O4), 441.3505 (C29H45O3), 421.2971 (C29H41O2), 387.289 (C25H39O3)	Madecassic acid isomer	CH
C176	C36H54O12	270.782	677.354	677.354	−0.74	631.3447 (C35H51O10), 469.2933 (C29H41O5), 451.2754 (C29H39O4), 407.2913 (C28H39O2)	24-Noroleana-3,12-dien-28-oic acid, 3,15-dihydroxy-2-oxo-,β-D-glucopyranosyl ester or isomer
C177 *	C30H48O6	271.487	503.337	503.338	−2.19	485.3255 (C30H45O5), 459.3481 (C29H47O4), 441.3374 (C29H45O3), 411.3155 (C28H43O2)	Madecassic acid	CH
C178	C36H54O12	273.765	677.352	677.354	−3.69	631.3476 (C35H51O10), 469.2904 (C29H41O5), 451.2821 (C29H39O4), 407.2977 (C28H39O2)	24-Noroleana-3,12-dien-28-oic acid, 3,15-dihydroxy-2-oxo-, β-D-glucopyranosyl ester or isomer
C179	C30H48O6	273.945	503.335	503.338	−5.17	437.3090 (C29H41O3)	Camelliagenin E or isomer
C180	C30H48O6	274.717	503.336	503.338	−2.98	437.3006 (C29H41O3), 409.2626 (C28H41O2), 389.2828 (C24H37O4), 371.2764 (C24H35O3)	Camelliagenin E or isomer
C181	C37H58O11	275.112	677.387	677.391	−5.17	631.3897 (C36H55O9), 469.3275 (C30H45O4), 425.3389 (C29H45O2)	Alpinoside or isomer	RLR
C182	C37H58O11	275.73	677.393	677.391	2.95	425.3424 (C29H45O2)	Alpinoside or isomer	RLR
C183	C37H58O11	276.623	677.391	677.391	0.89	631.3806 (C36H55O9), 469.3328 (C30H45O4)	Alpinoside or isomer
C184	C37H58O11	277.018	677.39	677.391	−0.15	631.3851 (C36H55O9), 469.3303 (C30H45O4)	Alpinoside or isomer
C185	C37H58O11	277.817	677.395	677.391	5.9	631.3749 (C36H55O9), 469.3328 (C30H45O4)	Alpinoside or isomer
C186	C30H48O5	278.323	487.343	487.343	0.82	469.3300 (C30H45O4), 423.3214 (C29H43O2), 405.3057 (C29H41O), 393.3135 (C28H41O)	Asiatic acid or isomer	CH
C187	C36H56O11	279.33	663.37	663.37	−7.24	487.3437 (C29H43O6)	Esculentoside B or isomer
C188	C36H56O11	280.463	663.372	663.375	−5.13	619.3828 (C34H51O10), 587.3511 (C33H47O9), 487.3464 (C29H43O6), 467.3035 (C30H43O4), 455.3011 (C29H43O4)	Esculentoside B or isomer
C189	C30H48O5	281.453	487.342	487.343	−1.44	457.3309 (C29H47O3)	Asiatic acid or isomer	CH
C190	C30H44O5	283.025	483.315	483.312	8.07	439.3043 (C29H43O3)	Fupenzic acid or isomer	RLR
C191	C30H44O5	283.292	483.308	483.312	−6.83	439.3172 (C29H43O3), 421.3103 (C29H41O2), 405.2762 (C28H37O), 221.1533 (C14H21O2)	Fupenzic acid or isomer
C192 *	C30H48O5	283.867	487.343	487.343	0.21	469.3285 (C30H45O4), 427.3160 (C28H43O3)	Tormentic acid	RLR
C193 *	C30H48O5	284.33	487.342	487.343	−2.05	469.3261 (C30H45O4), 423.3260 (C29H43O2), 405.3057 (C29H41O), 393.3251 (C28H41O)	Euscaphic acid	CH, RLR
C194	C30H44O5	284.605	483.312	483.312	−0.21	439.3133 (C29H43O3), 421.2984 (C29H41O2), 383.2466 (C25H35O3), 367.2810 (C25H35O2)	Fupenzic acid or isomer
C195	C30H44O5	292.983	483.313	483.312	2.48	465.2954 (C30H41O4)	Fupenzic acid or isomer
C196	C30H44O5	293.483	483.311	483.312	−0.83	465.2963 (C30H41O4)	Fupenzic acid or isomer
* Compounds confirmed by comparison with reference compounds.
