# Supplementary material for: Chemical profiling of Sanjin tablets and exploration of their effective substances and mechanism in the treatment of urinary tract infections
Source: Front Chem. 2023 Jun 20;11:1179956. doi: 10.3389/fchem.2023.1179956 (PMC10318440; doi:10.3389/fchem.2023.1179956)
Supplement: Supplementary file 5 [file Table5.xlsx]

## Sheet: Sheet1
Table S5 The absolute peak area in the Extracted ion chromatogram from 196 compounds of SJT
No.	Absolute peak area
C56	171172070
C81	149250333
C61	97710352
C54	88698233
C119	78947448
C128	76727824
C93	76253876
C30	72004680
C25	69794654
C138	68641046
C110	65625489
C37	61630970
C111	55481195
C112	54921820
C132	52189484
C107	47929119
C97	47627492
C38	46942927
C13	45672634
C19	43411940
C11	40604071
C114	37237603
C48	35751233
C103	34613033
C116	32970835
C91	31897459
C164	30256129
C96	29105741
C28	28641278
C109	28454367
C134	26705173
C16	26527034
C41	25365702
C122	23341031
C123	23250240
C46	23127821
C24	22503248
C118	22292783
C20	21936225
C104	21704927
C60	18809581
C64	18125994
C129	17726696
C117	17139172
C74	16777471
C40	16597603
C58	16491158
C120	16455529
C94	16417214
C115	15554679
C79	15152979
C153	15097271
C18	14752952
C26	14698573
C106	14321223
C23	14175202
C88	13789449
C108	12998990
C178	12676249
C180	12549023
C144	12448653
C50	12272680
C66	12167026
C149	11360494
C83	11224637
C77	10926654
C152	10912412
C44	10855078
C22	10505638
C113	9949116
C2	9045386
C161	8896672
C39	8677509
C21	8134118
C143	8098925
C84	8073251
C12	7998809
C65	7694419
C158	7492692
C179	7394484
C166	7043670
C126	6586660
C57	6390336
C92	6167568
C155	6161806
C133	6122611
C95	5846012
C176	5535985
C146	5533371
C188	5374777
C47	5258432
C45	4973932
C63	4478103
C76	4320979
C184	4183649
C183	4138786
C145	4075575
C15	4048139
C87	4012924
C71	3979415
C160	3907853
C193	3577580
C169	3513507
C36	3455601
C31	3351107
C163	3271068
C137	3217161
C52	3127299
C32	3117820
C10	3063776
C51	3054627
C185	3046551
C4	3029562
C43	3023732
C8	3011226
C131	2880350
C86	2867882
C171	2560523
C150	2525873
C191	2523153
C49	2503266
C102	2456472
C70	2425393
C7	2394190
C165	2356773
C173	2259323
C162	2176107
C101	2072153
C33	2071452
C175	2043712
C1	2039224
C9	2027235
C167	1968704
C105	1966092
C170	1898189
C85	1893126
C192	1880528
C35	1880016
C189	1869715
C90	1713447
C186	1704060
C14	1667600
C17	1661746
C72	1615214
C168	1577600
C98	1521850
C55	1471625
C80	1411745
C29	1354166
C53	1326241
C159	1283010
C75	1277209
C89	1225403
C154	1064470
C156	1061979
C142	991994
C73	984363
C127	962438
C181	957191
C62	926890
C141	818787
C139	801015
C34	754455
C69	747502
C42	704650
C177	703952
C147	702031
C148	702031
C82	604289
C151	578548
C6	540517
C136	516634
C140	515723
C67	513519
C194	478914
C68	460349
C124	451549
C174	444399
C99	438967
C100	397320
C190	394484
C78	393936
C3	367483
C5	365155
C182	346830
C157	334605
C125	319497
C121	318597
C195	317285
C135	299486
C196	284789
C187	279416
C172	246515
C27	233870
C59	185080
C130	114893
